# Supplementary material for: Differences between Pygmy and Non-Pygmy Hunting in Congo Basin Forests
Source: PLoS One. 2016 Sep 2;11(9):e0161703. doi: 10.1371/journal.pone.0161703 (PMC5010184; doi:10.1371/journal.pone.0161703)
Supplement: S2 Table — (XLS) [file pone.0161703.s002.xls]

## Sheet: Pygmies
					Site No.	1	2	3	4	5	6	7	8	9	10	11	12	13	14	15	16	17	18	19	20	21	22	23	24	25	26	27	28	29	30	31	32	33	34	ALL_ITURI		1	2	3	4	5	6	7	8
					Country	Cameroon	Cameroon	Cameroon	Cameroon	Cameroon	Cameroon	Cameroon	Cameroon	Cameroon	Cameroon	Cameroon	Cameroon	Cameroon	Cameroon	Cameroon	Cameroon	Republic of Congo	Republic of Congo	Republic of Congo	Central African Republic	Central African Republic	Democratic Republic of Congo	Democratic Republic of Congo	Democratic Republic of Congo	Democratic Republic of Congo	Democratic Republic of Congo	Democratic Republic of Congo	Democratic Republic of Congo	Democratic Republic of Congo	Democratic Republic of Congo	Democratic Republic of Congo	Democratic Republic of Congo	Democratic Republic of Congo	Democratic Republic of Congo	Democratic Republic of Congo
					Region	Boumba-Ngoko Division of East Province	Department of Boumba-et-Ngoko, East Region	Department of Boumba-et-Ngoko, East Region	Department of Boumba-et-Ngoko, East Region	Department of Boumba-et-Ngoko, East Region	Department of Boumba-et-Ngoko, East Region	Department of Boumba-et-Ngoko, East Region	Department of Boumba-et-Ngoko, East Region	Department of Boumba-et-Ngoko, East Region	Department of Boumba-et-Ngoko, East Region	Department of Boumba-et-Ngoko, East Region	Messok district, Department of Haut-Nyong, East region	Messok district, Department of Haut-Nyong, East region	50 km west of Moloundou, SE Cameroon	51 km west of Moloundou, SE Cameroon	52 km west of Moloundou, SE Cameroon	Sangha region	Likouala region	Odzala National Park	Dzanga-Sangha Special Reserve	N'gotto Forest Reserve	Ituri Foret	Ituri Forest, near to Bayenga	Ituri Forest:near to Nduye	Ituri Forest: btw. Bafwasende and Bomili	Ituri Forest: near to Nduye	Ituri Forest: btw. Epulu and Nduye	Ituri Forest: near to Bafwasende	Ituri Forest: near to Bomili	Ituri Forest: near to Epulu	Ituri Forest: near to Epulu	Ituri Forest: near to Nduye	SW of Matango, near Beni	Ituri Forest: near to Epulu	Ituri Forest
					Village/camp	Malea Ancien	Camp, 40 km SSE Zoulabot Ancien	Camp, 21.5 km SSE Zoulabot Ancien	Camp, 19 km SSE Zoulabot Ancien	Camp, 18 km SSE Zoulabot Ancien	Camp, 9.5 km S Zoulabot Ancien	Camp, 8 km SE Zoulabot Ancien	Camp, 40 km SSE Zoulabot Ancien	Camp, 12 km S Zoulabot Ancien	Camp, 21 km S Gribé	Camp, 17 km S Gribé	Village, 45km E Lomie	Village, 12km S Messok	Camp S, 50 km W Moloundou	Camp S2, 50 km W Moloundou	Migratory camp, 50 W Moloundou	Mielekouka	Makao-Linganga	Eyoka neighbourhood	Mossapoula	Camp, near Ndele and Grima villages	Camp, N Nduje	Alipanda Camp	Bataka camp	Bafwabwane camp	Apa Njaro Camp	Apa Kengetu Camp	Bafwaguda Camp	Angbetima Camp	Apa Mutelepu Camp	Makongo Tudu Camp	Apa Andelifou Camp	Apa Kungubu Camp	Apa Tito Camp	Sites 22-34
					Study year/s	2002	2002	2002/2003	2003	2003	2003	2003	2005	2012	2014	2014	2013	2013	2001/2002	2001/2003	2001/2004	2009/2010	2007	1992/1993	1994/1995	1999/2000, 2001/2002	1982/1983	1985	1985	1985	1985	1985	1985	1985	1987	1985	1988	1988	1988
					Study days	212	90	71	83	91	85	79	32	49	33	19	60	60	35	59	28	180	80	160	90	218	368	5	4	7	6	8	4	3	10	10	3	3	5	68
					Population	118	89	23	11	9	8	12	110	35	15	29	156	110	24	32	32	400	670	117	320	-	283	22	17	28	34	27	21	29	38	27	30	18	17	308
					No. of hunters	25	12	5	2	2	3	3	17	7	6	4	80	87	5.8	5.4	7.6	20	104	58	195	69	-	8	6	11	17	14	11	22	18	14	12	3	5	141
					% hunters	21.1864	13.4831	21.7391	18.1818	22.2222	37.5	25	15.4545	20	40	13.7931	51.2821	79.0909	4.28571	7.71429	0	5	15.5224		60.9375		0	36.3636	35.2941	39.2857	50	51.8519	52.381	75.8621	47.3684	51.8519	40	16.6667	29.4118	45.7792
					Hunting techniques	CS, H, M, S	CS, H, M, S, SG	CS	CS	CS	CS	CS	CS, H, M, S	CS	CS	CS	CS	CS	CS, G, H, M, S	CS, G, H, M, S	CS, G, H, M, S	CS, SG	CB, S, SG, V	B, CS, H, O, SG, T	CS, N	-	B, CS, H, N, SG	N, T	B, T	B, N, O, S, T	B, O, S, T	N, O, S, T	N, O, S, SG, T, V	B, N, O, S, T	N, O, S, T	B, CS, N, O, S, T	B, S, T, O	B, H, N, S, T	B, N, O, S, T	T, N,B,S,O,SG,V,T,CS,
					% sold	25	0	75	75	75	75	75	0	0	90	40	-	-	0	0	0	-	-	0	-	-	-	0	0	35	10	40	70	40	40	40	0	0	30	25.4167
Animal Group	Order	Family	Scientific Name	Common Name	Body Mass (kg)/Data Source	Hattori this study	Yasuoka (2006a)	Yasuoka (2006b)	Yasuoka (2006b)	Yasuoka (2006b)	Yasuoka (2006b)	Yasuoka (2006b)	Yasuoka (2009)	Yasuoka et al. (2015)	Yasuoka et al. (2015)	Yasuoka et al. (2015)	Duda & Gallois this study	Duda & Gallois this study	Hayashi (2008)	Hayashi (2008)	Hayashi (2008)	Mbete et al. (2010)	Riddell (2013)	Carpanetto & Gremi	Noss (2000)	Lupo & Schmitt (2005)	Wilkie (1987)	Carpanetto & Germi this study	Carpanetto & Germi this study	Carpanetto & Germi this study	Carpanetto & Germi this study	Carpanetto & Germi this study	Carpanetto & Germi this study	Carpanetto & Germi this study	Carpanetto & Germi this study	Carpanetto & Germi this study	Carpanetto & Germi this study	Carpanetto & Germi this study	Carpanetto & Germi this study	Carpanetto & Germi this study
Birds	Galliformes	Numididae	Agelastes niger	Black guineafowl	0.7	0	0	0	0	0	0	0	0	0	0	2	0	0	0	0	0	0	0	0	0	0	0	0	0	0		0		0	0	0	0	0	0	0
Birds	Anseriformes	Anatidae	Anas sparsa	African black duck	1.027	0	0	0	0	0	0	0	0	0	0	0	0	0	0	0	0	2	0	0	0	0	0	0	0	0	0	0	0	0	0	0	0	0	0	0
Birds	Bucerotiformes	Bucerotidae	Ceratogymna albotibialis	White-thighed hornbill	1.286	0	0	0	0	0	0	0	0	0	0	0	0	1	0	0	0	0	0	0	0	0	0	0	0	0	0	0	0	0	0	0	0	0	0	0
Birds	Bucerotiformes	Bucerotidae	Ceratogymna atrata	Black-casqued hornbill	1.1948	0	0	0	0	0	0	0	0	0	0	0	0	1	0	0	0	9	0	0	0	0	0	0	0	0	0	0	0	0	0	0	0	0	0	0
Birds	Musophagiiformes	Musophagidae	Corythaeola cristata	Great blue turaco	1.0155	0	0	0	0	0	0	0	0	0	0	0	2	0	0	0	0	1	0	0	0	0	0	0	0	0	0	0	0	0	0	0	0	0	0	0
Birds	Galliformes	Numididae	Guterra plumifera	Plumed guineafowl	1.132	0	0	0	0	0	0	0	0	0	0	0	1	0	0	0	0	0	0	0	0	0	0	0	0	0	0	0	0	0	0	0	0	0	0	0
Birds	Galliformes	Numididae	Guttera edouardi	Crested guineafowl	1.315	0	0	0	0	0	0	0	0	0	1	1	0	0	0	2	0	0	0	0	0	0	0	0	0	0	0	0	0	0	0	0	0	0	0	0
Mammals	Primates	Cercopithecidae	Allochrocebus lhoesti	L'Hoest's monkey	4.8																						0	0	0	0	2	0	0	0	0	0	0	0	0	2		0	0	0	0	0	0	0	0
Mammals	Rodentia	Sciuridae	Anomalurus beecrofti	Beecroft's flying squirrel	0.79	1	0	0	0	0	0	0	0	0	0	0	0	0	0	0	0	0	0	0	0	0	0	0	1	0	1	0	0	0	0	0	0	0	0	2		0.79	0	0	0	0	0	0	0
Mammals	Carnivora	Mustelidae	Aonyx congica	Congo clawless otter	15.85	1	0	0	0	0	0	0	0	0	0	0	0	0	0	0	0	0	0	1	0	0	0	0	0	0	0	0	0	0	0	0	0	0	0	0		15.85	0	0	0	0	0	0	0
Mammals	Primates	Lorisidae	Arctocebus aureus	Golden angwantibo	0.21																			1			0	0	0	0	0	0	0	0	0	0	0	0	0	0		0	0	0	0	0	0	0	0
Mammals	Rodentia	Hystricidae	Atherurus africanus	Brush-tailed porcupine	2.88	6	1	0	1	0	2	0	1	2	17	5	16	34	2	4	0	12	0	12	70	45	2	0	1	0	0	1	2	0	0	0	1	1	1	7		17.28	2.88	0	2.88	0	5.76	0	2.88
Mammals	Carnivora	Herpestidae	Atilax paludinosus	Marsh mongoose	3.6	0	0	2	0	0	1	0	2	1	0	1	1	6	0	1	1	2	0	2	0	0	0	0	0	0	0	0	0	0	0	0	0	0	0	0		0	0	7.2	0	0	3.6	0	7.2
Mammals	Carnivora	Herpestidae	Bdeogale nigripes	Black-legged mongoose	2.75	0	0	1	0	0	0	0	1	1	0	0	0	1	0	2	0	0	0	1	0	0	0	0	0	0	0	0	0	0	0	0	0	0	0	0		0	0	2.75	0	0	0	0	2.75
Mammals	Artiodactyla	Bovidae	Cephalophus callipygus	Peter's duiker	14.8	114	38	155	83	47	100	18	13	26	6	10	4	5	4	17	9	80	5	9	24	30	0															1687.2	562.4	2294	1228.4	695.6	1480	266.4	192.4
Mammals	Artiodactyla	Bovidae	Cephalophus dorsalis	Bay's duiker	17.9	21	22	15	32	4	10	6	9	4	3	5	20	8	7	8	4	26	1	8	40	30	65	0	0	0	1	3	2	2	2	2	0	0	1	13		375.9	393.8	268.5	572.8	71.6	179	107.4	161.1
Mammals	Artiodactyla	Bovidae	Cephalophus leucogaster	White-bellied duiker	13.9	2	5	2	5	1	5	0	0	0	0	1	0	0	0	0	0	1	0	1	0	0	0	0	0	0	0	0	0	1	4	1	0	0	0	6		27.8	69.5	27.8	69.5	13.9	69.5	0	0
Mammals	Artiodactyla	Bovidae	Cephalophus nigrifrons	Black-fronted duiker	13.9	2	1	0	1	0	2	0	0	2	0	2	0	0	0	0	0	1	0	0	0	0	30	0	0	1	0	0	2	0	0	2	0	0	0	5		27.8	13.9	0	13.9	0	27.8	0	0
Mammals	Artiodactyla	Bovidae	Cephalophus silvicultor	Yellow-backed duiker	56.7	3	10	16	9	3	5	1	6	2	0	0	1	2	1	3	0	1	1	1	0	3	6	0	0	1	0	1	0	1	1	1	0	0	1	6		170.1	567	907.2	510.3	170.1	283.5	56.7	340.2
Mammals	Artiodactyla	Bovidae	Cephalophus weynsi	Weyn's duiker	17.3																						0	0	0	0	0	4	0	0	9	4	0	0	1	18		0	0	0	0	0	0	0	0
Mammals	Primates	Cercopithecidae	Cercocebus agilis	Agile mangabey	8	2	0	2	8	0	0	1	0	1	0	0	1	1	0	0	0	0	0	0	0	0	0															16	0	16	64	0	0	8	0
Mammals	Primates	Cercopithecidae	Cercocebus galeritus chrysogaster	Golden-bellied mangabey	9.5	0	0	0	0	0	0	0	0	0	0	0	0	0	1	0	2	0	0	0	0	0	0	0	0	0	0	0	0	0	0	0	0	0	0	0		0	0	0	0	0	0	0	0
Mammals	Primates	Cercopithecidae	Cercopithecus ascanius	Red-tailed monkey	2.9	0	0	0	0	0	0	0	0	0	0	0	0	0	0	0	0	0	0	0	0	0	2	0	0	0	0	0	1	0	0	0	0	0	1	2		0	0	0	0	0	0	0	0
Mammals	Primates	Cercopithecidae	Cercopithecus cephus	Moustached guenon	2	0	0	0	0	0	0	0	0	0	0	0	3	1	0	0	0	21	0	12	0	20	0	0	0	0	0	0	0	0	0	0	0	0	0	0		0	0	0	0	0	0	0	0
Mammals	Primates	Cercopithecidae	Cercopithecus mitis stuhlmanni	Stuhlmann's blue monkey	4.85																						0	0	0	0	0	0	2	0	0	2	0	0	1	5		0	0	0	0	0	0	0	0
Mammals	Primates	Cercopithecidae	Cercopithecus mona	Mona monkey	4.625	0	0	0	0	0	0	0	0	0	0	0	0	0	0	0	0	0	0	0	0	0	1															0	0	0	0	0	0	0	0
Mammals	Primates	Cercopithecidae	Cercopithecus neglectus	De Brazza's monkey	5																			1			0	0	0	0	0	0	0	0	0	0	0	0	0	0		0	0	0	0	0	0	0	0
Mammals	Primates	Cercopithecidae	Cercopithecus nictitans	Putty-nosed monkey	5.3	0	0	0	0	0	1	0	0	0	0	0	7	15	0	1	0	23	0	10	0	0	0															0	0	0	0	0	5.3	0	0
Mammals	Primates	Cercopithecidae	Cercopithecus pogonias	Crowned monkey	2.2	1	0	0	0	0	0	0	0	0	0	0	6	2	0	0	0	6	1	3	0	0	0	0	0	0	0	0	0	0	0	0	0	0	0	0		2.2	0	0	0	0	0	0	0
Mammals	Carnivora	Viverridae	Civettictis civetta	African civet	13.5	2	0	0	0	0	0	0	0	0	0	0	0	0	0	0	0	7	0	0	0	0	5	0	0	0	0	0	0	0	0	0	0	0	0	0		27	0	0	0	0	0	0	0
Mammals	Primates	Cercopithecidae	Colobus guereza	Guereza colobus	16.5	2	0	1	0	0	0	0	0	0	0	0	1	0	0	0	1	1	0	6	0	0	2	0	0	0	0	0	0	0	0	0	0	0	0	0		33	0	16.5	0	0	0	0	0
Mammals	Rodentia	Cricetidae	Cricetomys emini	Giant pouched rat	1.95	0	0	0	1	0	0	0	0	0	0	0	29	132	0	0	0	7	0	3	0	118	0	0	0	1	1	1	3	0	0	3	2	0	0	11		0	0	0	1.95	0	0	0	0
Mammals	Carnivora	Herpestidae	Crossarchus alexandri	Alexander's cusimanse	1.32																						0	1	0	0	4	1	0	0	1	2	1	0	1	11		0	0	0	0	0	0	0	0
Mammals	Hyracoidea	Procaviidae	Dendrohyrax dorsalis	Western tree hyrax	3.17499	0	0	0	0	0	0	0	0	0	0	0	0	2	0	0	0	0	0	2	0	0	0	0	0	0	0	0	0	0	0	0	0	0	0	0		0	0	0	0	0	0	0	0
Mammals	Carnivora	Felidae	Felis aurata	African golden cat	11.75	0	2	2	5	1	2	1	0	0	0	0	0	0	1	1	1	3	0	2	0	0	0	0	0	0	1	0	0	0	0	0	0	0	0	1		0	23.5	23.5	58.75	11.75	23.5	11.75	0
Mammals	Carnivora	Viverridae	Genetta servalina	Servaline genet	1.65	0	0	0	1	0	0	0	0	0	1	1	0	0	1	0	0	5	0	1	0	0	0	0	0	0	0	0	0	0	0	0	0	1	0	1		0	0	0	1.65	0	0	0	0
Mammals	Carnivora	Viverridae	Genetta victoriae	Giant genet	2.75																						0	0	0	1	0	1	0	0	2	2	0	0	0	6		0	0	0	0	0	0	0	0
Mammals	Primates	Pongidae	Gorilla gorilla	Gorilla	78.1	0	0	2	3	0	1	0	0	0	0	0	2	0	0	0	1	0	0	3	0	0	0	0	0	0	0	0	0	0	0	0	0	0	0	0		0	0	156.2	234.3	0	78.1	0	0
Mammals	Carnivora	Herpestidae	Herpestes ichneumon	Egyptian mongoose	3.25																			1			0	0	0	0	0	0	0	0	0	0	0	0	0	0		0	0	0	0	0	0	0	0
Mammals	Carnivora	Herpestidae	Herpestes naso	Long-snouted mongoose	3.6	0	1	0	0	0	0	0	0	0	0	0	0	0	0	0	0	0	0	0	1	0	0	0	0	0	0	0	0	0	0	0	0	0	0	0		0	3.6	0	0	0	0	0	0
Mammals	Artiodactyla	Tragulidae	Hyemoschus aquaticus	Water chevrotain	10.4	3	2	0	0	4	0	1	6	0	0	1	0	1	1	0	1	3	2	2	1	0	30	0	0	1	1	0	1	1	1	1	0	0	1	7		31.2	20.8	0	0	41.6	0	10.4	62.4
Mammals	Artiodactyla	Suidae	Hylochoerus meinertzhageni	Giant forest hog	178.75	1	0	3	2	0	0	0	0	0	0	0	0	0	0	0	0	0	0	0	0	1	3	0	0	0	0	0	0	0	0	0	0	0	0	0		178.75	0	536.25	357.5	0	0	0	0
Mammals	Rodentia	Anomaluridae	Idiurus zenkeri	Zenker's pygmy anomalure	0.0174																			0			0	0	0	0	0	0	1	0	1	0	0	0	0	2		0	0	0	0	0	0	0	0
Mammals	Primates	Cercopithecidae	Lophocebus albigena	Grey-cheeked mangabey	8.1	0	0	0	0	0	0	0	0	0	0	0	2	0	0	0	0	0	2	4	0	0	0	0	0	0	0	0	0	0	0	0	0	0	0	0		0	0	0	0	0	0	0	0
Mammals	Primates	Cercopithecidae	Lophocebus johnstoni	Grey-cheeked mangabey	7.6																			0			0	0	0	0	0	0	0	2	0	0	0	0	0	2		0	0	0	0	0	0	0	0
Mammals	Proboscidea	Elephantidae	Loxodonta africana cyclotis	Forest elephant	1741.7	0	1	0	0	0	0	0	0	0	0	0	0	0	0	0	1	0	0	0	0	0	5	0	0	0	0	0	0	0	0	0	0	0	0	0		0	1741.7	0	0	0	0	0	0
Mammals	Pholidota	Manidae	Manis gigantea	Pangolin/Scaly ant-eater	32.5	1	1	2	0	0	2	0	0	0	0	0	0	0	0	0	0	1	0	4	0	0	0	0	0	0	0	0	0	0	0	0	0	0	0	0		32.5	32.5	65	0	0	65	0	0
Mammals	Primates	Cercopithecidae	Miopithecus ogouensis	Northern talapoin monkey	1.255	0	0	0	0	0	0	0	0	0	0	0	0	0	0	0	0	0	0	2	0	0	0															0	0	0	0	0	0	0	0
Mammals	Carnivora	Viverridae	Nandinia binotata	African palm civet	2.6	0	0	0	0	0	0	0	0	1	0	0	4	4	0	0	0	0	0	2	0	0	1	0	0	0	1	0	0	0	0	0	0	0	0	1		0	0	0	0	0	0	0	0
Mammals	Artiodactyla	Bovidae	Neotragus batesi	Bates' dwarf antelope	3.75	0	0	0	0	0	0	0	0	0	2	0	2	0	1	0	0	0	0	2	0	0	29	0	0	1	0	1	0	0	2	1	0	0	0	5		0	0	0	0	0	0	0	0
Mammals	Artiodactyla	Giraffidae	Okapia johnstoni	Okapi	250	0	0	0	0	0	0	0	0	0	0	0	0	0	0	0	0	0	0	0	0	0	3	0	0	0	0	0	0	0	0	0	0	0	0	0		0	0	0	0	0	0	0	0
Mammals	Primates	Pongidae	Pan troglodytes	Chimpanzee	38.7	0	3	1	3	1	0	0	0	0	0	0	0	0	0	0	0	0	0	1	0	0	0	0	0	0	0	0	0	0	0	0	0	0	0	0		0	116.1	38.7	116.1	38.7	0	0	0
Mammals	Carnivora	Felidae	Panthera pardus	Leopard	55	0	1	4	1	0	0	0	0	0	0	0	0	0	0	0	0	0	0	0	0	0	2	0	0	0	0	0	0	0	0	0	0	0	0	0		0	55	220	55	0	0	0	0
Mammals	Primates	Cercopithecidae	Papio anubis	Olive baboon	19.5	0	0	0	0	0	0	0	0	0	0	0	0	0	0	0	0	0	0	0	0	0	1	0	0	0	0	0	0	0	0	0	0	0	0	0		0	0	0	0	0	0	0	0
Mammals	Primates	Lorisidae	Perodicticus potto	Potto	4.8	0	0	0	0	0	0	0	0	0	0	0	0	0	1	0	0	0	0	0	0	0	0	0	0	0	0	0	0	0	0	0	0	1	0	1		0	0	0	0	0	0	0	0
Mammals	Pholidota	Manidae	Phataginus tricuspis	Tree pangolin	2.3	6	1	0	0	0	0	0	0	0	0	1	6	10	0	1	0	1	0	3	0	6	0	0	0	0	0	0	0	1	0	0	0	0	0	1		13.8	2.3	0	0	0	0	0	0
Mammals	Artiodactyla	Bovidae	Philantomba monticola	Blue duiker	3.9	24	3	8	14	0	5	8	1	18	33	32	83	77	13	33	3	32	9	3	440	353	188	5	4	13	1	13	7	17	30	39	2	2	1	134		93.6	11.7	31.2	54.6	0	19.5	31.2	3.9
Mammals	Artiodactyla	Suidae	Potamochoerus porcus	African bush pig	61.9	8	7	10	15	9	6	2	6	3	0	0	0	3	2	1	6	6	0	5	0	0	5	0	0	0	0	1	0	0	0	0	0	0	0	1		495.2	433.3	619	928.5	557.1	371.4	123.8	371.4
Mammals	Primates	Cercopithecidae	Procolobus rufomitratus oustaleti	Eastern red colobus	8.5																			0			1	0	0	0	0	0	0	0	0	8	0	0	0	8		0	0	0	0	0	0	0	0
Mammals	Rodentia	Sciuridae	Protoxerus stangeri	Forest giant squirrel	0.693	0	0	0	0	0	0	0	0	0	0	0	0	0	0	0	0	0	0	0	0	0	0	0	0	1	0	0	0	0	0	0	0	0	0	1		0	0	0	0	0	0	0	0
Mammals	Primates	Galagidae	Sciurocheirus gabonensis	Gabon squirrel galago	0.26	0	0	0	0	0	0	0	0	0	0	0	0	0	0	0	0	0	0	1	0	0	0															0	0	0	0	0	0	0	0
Mammals	Artiodactyla	Bovidae	Syncerus caffer nanus	Forest buffalo	237.5	0	1	0	0	0	1	0	0	0	0	0	0	0	0	0	0	0	0	0	0	0	0	0	0	0	0	0	0	0	0	0	0	0	0	0		0	237.5	0	0	0	237.5	0	0
Mammals	Rodentia	Cricetidae	Thryonomys swinderianus	Cane rat	5.05	0	0	0	0	0	0	0	0	0	0	0	0	0	0	0	0	2	0	1	0	0	2	0	0	0	0	0	0	0	0	0	0	0	0	0		0	0	0	0	0	0	0	0
Mammals	Artiodactyla	Bovidae	Tragelaphus eurycerus	Bongo	329.003	0	2	0	0	0	0	0	0	0	0	0	0	0	0	1	0	0	0	0	0	0	0	0	0	0	0	0	0	0	0	0	0	0	0	0		0	658.006	0	0	0	0	0	0
Mammals	Artiodactyla	Bovidae	Tragelaphus spekei	Sitatunga	83.8	1	0	0	1	0	0	0	0	0	0	0	0	0	0	0	0	2	0	1	0	0	4	0	0	0	0	0	0	0	0	0	0	0	0	0		83.8	0	0	83.8	0	0	0	0
Reptiles	Squamata	Viperidae	Bitis gabonica	Gaboon viper	8	0	1	0	0	0	0	0	0	0	0	0	0	0	1	0	1	0	0	0	0	0	0	0	0	0	0	0	0	0	0	0	0	0	0	0
Reptiles	Squamata	Viperidae	Bitis nasicornis	Rhinoceros viper	5	0	0	0	0	0	0	0	0	0	0	0	0	1	0	0	0	0	0	0	0	0	0	0	0	0	0	0	0	0	0	0	0	0	0	0
Reptiles	Testudines	Testudinidae	Kinixys erosa	Forest hinge-back tortoise	1.3	8	2	0	0	0	0	0	3	0	0	3	4	1	1	0	1	0	0	0	10	0	0	0	0	0	0	0	0	0	0	0	0	0	0	0
Reptiles	Crocodilia	Crocodilidae	Osteolaemus tetraspis	Dwarf crocodile	25	6	2	0	0	0	0	0	1	0	0	0	0	0	0	0	0	5	0	0	0	0	0	0	0	0	0	0	0	0	0	0	0	0	0	0
Reptiles	Testudines	Pelomedusidae	Pelusios castaneus	Side-necked turtle	1	0	1	0	0	0	0	0	1	0	0	0	0	0	0	0	2	0	0	0	0	0	0	0	0	0	0	0	0	0	0	0	0	0	0	0
Reptiles	Squamata	Pythonidae	Python sebae	African rock python	30	2	1	0	0	0	0	0	0	0	0	0	0	0	0	0	0	0	0	0	1	0	0	0	0	0	0	0	0	0	0	0	0	0	0	0
Reptiles	Squamata	Varanidae	Varanus niloticus	Nile monitor	5.5	3	1	0	0	0	0	0	0	0	0	0	0	2	0	0	2	0	0	0	0	0	1	0	0	0	0	0	0	0	0	0	0	0	0	0
						220	110	226	185	70	143	38	50	61	63	65	195	310	37	75	36	260	21	111	587	606	388	6	6	20	13	27	21	25	53	68	6	5	9	259		3329.77	4945.49	5229.8	4353.93	1600.35	2849.46	615.65	1144.23
																																										15.1353	44.959	23.1407	23.5348	22.8621	19.9263	16.2013	22.8846
Harvest (numbers/inh./year)						Harvest (numbers/inh./year)																																				Harvest (kg/inh./year)
						1	2	3	4	5	6	7	8	9	10	11	12	13	14	15	16	17	19	21	18	20	22	23	24	25	26	27	28	29	30	31	32	33	34			1	2	3	4	5	6	7	8
Birds	Galliformes	Numididae	Agelastes niger	Black guineafowl	0.7	0	0	0	0	0	0	0	0	0	0	1.32486	0	0	0	0	0	0	0	0	0		0	0	0	0	0	0	0	0	0	0	0	0	0	0		0	0	0	0	0	0	0	0
Birds	Anseriformes	Anatidae	Anas sparsa	African black duck	1.027	0	0	0	0	0	0	0	0	0	0	0	0	0	0	0	0	0.0101389	0	0	0		0	0	0	0	0	0	0	0	0	0	0	0	0	0		0	0	0	0	0	0	0	0
Birds	Bucerotiformes	Bucerotidae	Ceratogymna albotibialis	White-thighed hornbill	1.286	0	0	0	0	0	0	0	0	0	0	0	0	0.055303	0	0	0	0	0	0	0		0	0	0	0	0	0	0	0	0	0	0	0	0	0		0	0	0	0	0	0	0	0
Birds	Bucerotiformes	Bucerotidae	Ceratogymna atrata	Black-casqued hornbill	1.1948	0	0	0	0	0	0	0	0	0	0	0	0	0.055303	0	0	0	0.045625	0	0	0		0	0	0	0	0	0	0	0	0	0	0	0	0	0		0	0	0	0	0	0	0	0
Birds	Musophagiiformes	Musophagidae	Corythaeola cristata	Great blue turaco	1.0155	0	0	0	0	0	0	0	0	0	0	0	0.0779915	0	0	0	0	0.00506944	0	0	0		0	0	0	0	0	0	0	0	0	0	0	0	0	0		0	0	0	0	0	0	0	0
Birds	Galliformes	Numididae	Guterra plumifera	Plumed guineafowl	1.132	0	0	0	0	0	0	0	0	0	0	0	0.0389957	0	0	0	0	0	0	0	0		0	0	0	0	0	0	0	0	0	0	0	0	0	0		0	0	0	0	0	0	0	0
Birds	Galliformes	Numididae	Guttera edouardi	Crested guineafowl	1.315	0	0	0	0	0	0	0	0	0	0.737374	0.662432	0	0	0	0.386653	0	0	0	0	0		0	0	0	0	0	0	0	0	0	0	0	0	0	0		0	0	0	0	0	0	0	0
Mammals	Primates	Cercopithecidae	Allochrocebus lhoesti	L'Hoest's monkey	4.8																						0	0	0	0	3.57843	0	0	0	0	0	0	0	0	0.0348549		0	0	0	0	0	0	0	0
Mammals	Rodentia	Sciuridae	Anomalurus beecrofti	Beecroft's flying squirrel	0.79	0.0145907	0	0	0	0	0	0	0	0	0	0	0	0	0	0	0	0	0	0	0		0	0	5.36765	0	1.78922	0	0	0	0	0	0	0	0	0.0348549		0.0115266	0	0	0	0	0	0	0
Mammals	Carnivora	Mustelidae	Aonyx congica	Congo clawless otter	15.85	0.0145907	0	0	0	0	0	0	0	0	0	0	0	0	0	0	0	0	0	0.0194979	0		0	0	0	0	0	0	0	0	0	0	0	0	0	0		0.231262	0	0	0	0	0	0	0
Mammals	Primates	Lorisidae	Arctocebus aureus	Golden angwantibo	0.21																			0.0194979			0	0	0	0	0	0	0	0	0	0	0	0	0	0		0	0	0	0	0	0	0	0
Mammals	Rodentia	Hystricidae	Atherurus africanus	Brush-tailed porcupine	2.88	0.087544	0.045568	0	0.399781	0	1.07353	0	0.103693	0.425656	12.5354	3.31216	0.623932	1.8803	0.869048	0.773305	0	0.0608333	0	0.233974	0.887153		0.00700953	0	5.36765	0	0	1.68981	8.69048	0	0	0	4.05556	6.75926	4.29412	0.121992		0.252127	0.131236	0	1.15137	0	3.09176	0	0.298636
Mammals	Carnivora	Herpestidae	Atilax paludinosus	Marsh mongoose	3.6	0	0	0.44703	0	0	0.536765	0	0.207386	0.212828	0	0.662432	0.0389957	0.331818	0	0.193326	0.407366	0.0101389	0	0.0389957	0		0	0	0	0	0	0	0	0	0	0	0	0	0	0		0	0	1.60931	0	0	1.93235	0	0.746591
Mammals	Carnivora	Herpestidae	Bdeogale nigripes	Black-legged mongoose	2.75	0	0	0.223515	0	0	0	0	0.103693	0.212828	0	0	0	0.055303	0	0.386653	0	0	0	0.0194979	0		0	0	0	0	0	0	0	0	0	0	0	0	0	0		0	0	0.614666	0	0	0	0	0.285156
Mammals	Artiodactyla	Bovidae	Cephalophus callipygus	Peter's duiker	14.8	1.66334	1.73159	34.6448	33.1818	20.9463	53.6765	6.93038	1.34801	5.53353	4.42424	6.62432	0.155983	0.276515	1.7381	3.28655	3.66629	0.405556	0.0340485	0.175481	0.304167		0															24.6174	25.6275	512.743	491.091	310.005	794.412	102.57	19.9506
Mammals	Artiodactyla	Bovidae	Cephalophus dorsalis	Bay's duiker	17.9	0.306404	1.0025	3.35273	12.793	1.78266	5.36765	2.31013	0.933239	0.851312	2.21212	3.31216	0.779915	0.442424	3.04167	1.54661	1.62946	0.131806	0.0068097	0.155983	0.506944		0.22781	0	0	0	1.78922	5.06944	8.69048	8.3908	1.92105	2.7037	0	0	4.29412	0.226557		5.48463	17.9447	60.0138	228.995	31.9096	96.0809	41.3513	16.705
Mammals	Artiodactyla	Bovidae	Cephalophus leucogaster	White-bellied duiker	13.9	0.0291813	0.22784	0.44703	1.9989	0.445665	2.68382	0	0	0	0	0.662432	0	0	0	0	0	0.00506944	0	0.0194979	0		0	0	0	0	0	0	0	4.1954	3.84211	1.35185	0	0	0	0.104565		0.40562	3.16698	6.21372	27.7848	6.19475	37.3051	0	0
Mammals	Artiodactyla	Bovidae	Cephalophus nigrifrons	Black-fronted duiker	13.9	0.0291813	0.045568	0	0.399781	0	1.07353	0	0	0.425656	0	1.32486	0	0	0	0	0	0.00506944	0	0	0		0.105143	0	0	1.86224	0	0	8.69048	0	0	2.7037	0	0	0	0.0871371		0.40562	0.633396	0	5.55696	0	14.9221	0	0
Mammals	Artiodactyla	Bovidae	Cephalophus silvicultor	Yellow-backed duiker	56.7	0.043772	0.45568	3.57624	3.59803	1.337	2.68382	0.385021	0.622159	0.425656	0	0	0.0389957	0.110606	0.434524	0.579979	0	0.00506944	0.0068097	0.0194979	0		0.0210286	0	0	1.86224	0	1.68981	0	4.1954	0.960526	1.35185	0	0	4.29412	0.104565		2.48187	25.8371	202.773	204.008	75.8077	152.173	21.8307	35.2764
Mammals	Artiodactyla	Bovidae	Cephalophus weynsi	Weyn's duiker	17.3																						0	0	0	0	0	6.75926	0	0	8.64474	5.40741	0	0	4.29412	0.313694		0	0	0	0	0	0	0	0
Mammals	Primates	Cercopithecidae	Cercocebus agilis	Agile mangabey	8	0.0291813	0	0.44703	3.19825	0	0	0.385021	0	0.212828	0	0	0.0389957	0.055303	0	0	0	0	0		0															0		0.233451	0	3.57624	25.586	0	0	3.08017	0
Mammals	Primates	Cercopithecidae	Cercocebus galeritus chrysogaster	Golden-bellied mangabey	9.5	0	0	0	0	0	0	0	0	0	0	0	0	0	0.434524	0	0.814732	0	0	0	0		0	0	0	0	0	0	0	0	0	0	0	0	0	0		0	0	0	0	0	0	0	0
Mammals	Primates	Cercopithecidae	Cercopithecus ascanius	Red-tailed monkey	2.9	0	0	0	0	0	0	0	0	0	0	0	0	0	0	0	0	0	0	0	0		0.00700953	0	0	0	0	0	4.34524	0	0	0	0	0	4.29412	0.0348549		0	0	0	0	0	0	0	0
Mammals	Primates	Cercopithecidae	Cercopithecus cephus	Moustached guenon	2	0	0	0	0	0	0	0	0	0	0	0	0.116987	0.055303	0	0	0	0.106458	0	0.233974	0		0	0	0	0	0	0	0	0	0	0	0	0	0	0		0	0	0	0	0	0	0	0
Mammals	Primates	Cercopithecidae	Cercopithecus mitis stuhlmanni	Stuhlmann's blue monkey	4.85																						0	0	0	0	0	0	8.69048	0	0	2.7037	0	0	4.29412	0.0871371		0	0	0	0	0	0	0	0
Mammals	Primates	Cercopithecidae	Cercopithecus mona	Mona monkey	4.625	0	0	0	0	0	0	0	0	0	0	0	0	0	0	0	0	0	0		0		0.00350476															0	0	0	0	0	0	0	0
Mammals	Primates	Cercopithecidae	Cercopithecus neglectus	De Brazza's monkey	5	0	0	0	0	0	0	0	0	0	0	0	0	0	0	0	0	0	0	0.0194979	0		0	0	0	0	0	0	0	0	0	0	0	0	0	0		0	0	0	0	0	0	0	0
Mammals	Primates	Cercopithecidae	Cercopithecus nictitans	Putty-nosed monkey	5.3	0	0	0	0	0	0.536765	0	0	0	0	0	0.27297	0.829545	0	0.193326	0	0.116597	0	0.194979	0																	0	0	0	0	0	2.84485	0	0
Mammals	Primates	Cercopithecidae	Cercopithecus pogonias	Crowned monkey	2.2	0.0145907	0	0	0	0	0	0	0	0	0	0	0.233974	0.110606	0	0	0	0.0304167	0.0068097	0.0584936	0		0	0	0	0	0	0	0	0	0	0	0	0	0	0		0.0320995	0	0	0	0	0	0	0
Mammals	Carnivora	Viverridae	Civettictis civetta	African civet	13.5	0.0291813	0	0	0	0	0	0	0	0	0	0	0	0	0	0	0	0.0354861	0	0	0		0.0175238	0	0	0	0	0	0	0	0	0	0	0	0	0		0.393948	0	0	0	0	0	0	0
Mammals	Primates	Cercopithecidae	Colobus guereza	Guereza colobus	16.5	0.0291813	0	0.223515	0	0	0	0	0	0	0	0	0.0389957	0	0	0	0.407366	0.00506944	0	0.116987	0		0.00700953	0	0	0	0	0	0	0	0	0	0	0	0	0		0.481492	0	3.688	0	0	0	0	0
Mammals	Rodentia	Cricetidae	Cricetomys emini	Giant pouched rat	1.95	0	0	0	0.399781	0	0	0	0	0	0	0	1.13088	7.3	0	0	0	0.0354861	0	0.0584936	0		0	0	0	1.86224	1.78922	1.68981	13.0357	0	0	4.05556	8.11111	0	0	0.191702		0	0	0	0.779573	0	0	0	0
Mammals	Carnivora	Herpestidae	Crossarchus alexandri	Alexander's cusimanse	1.32																						0	3.31818	0	0	7.15686	1.68981	0	0	0.960526	2.7037	4.05556	0	4.29412	0.191702		0	0	0	0	0	0	0	0
Mammals	Hyracoidea	Procaviidae	Dendrohyrax dorsalis	Western tree hyrax	3.17499	0	0	0	0	0	0	0	0	0	0	0	0	0.110606	0	0	0	0	0	0.0389957	0		0	0	0	0	0	0	0	0	0	0	0	0	0	0		0	0	0	0	0	0	0	0
Mammals	Carnivora	Felidae	Felis aurata	African golden cat	11.75	0	0.0911361	0.44703	1.9989	0.445665	1.07353	0.385021	0	0	0	0	0	0	0.434524	0.193326	0.407366	0.0152083	0	0.0389957	0		0	0	0	0	1.78922	0	0	0	0	0	0	0	0	0.0174274		0	1.07085	5.2526	23.4871	5.23657	12.614	4.524	0
Mammals	Carnivora	Viverridae	Genetta servalina	Servaline genet	1.65	0	0	0	0.399781	0	0	0	0	0	0.737374	0.662432	0	0	0.434524	0	0	0.0253472	0	0.0194979	0		0	0	0	0	0	0	0	0	0	0	0	6.75926	0	0.0174274		0	0	0	0.659639	0	0	0	0
Mammals	Carnivora	Viverridae	Genetta victoriae	Giant genet	2.75																						0	0	0	1.86224	0	1.68981	0	0	1.92105	2.7037	0	0	0	0.104565		0	0	0	0	0	0	0	0
Mammals	Primates	Pongidae	Gorilla gorilla	Gorilla	78.1	0	0	0.44703	1.19934	0	0.536765	0	0	0	0	0	0.0779915	0	0	0	0.407366	0	0	0.0584936	0		0	0	0	0	0	0	0	0	0	0	0	0	0	0		0	0	34.913	93.6687	0	41.9213	0	0
Mammals	Carnivora	Herpestidae	Herpestes ichneumon	Egyptian mongoose	3.25																			0.0194979			0	0	0	0	0	0	0	0	0	0	0	0	0	0		0	0	0	0	0	0	0	0
Mammals	Carnivora	Herpestidae	Herpestes naso	Long-snouted mongoose	3.6	0	0.045568	0	0	0	0	0	0	0	0	0	0	0	0	0	0	0	0	0	0.0126736		0	0	0	0	0	0	0	0	0	0	0	0	0	0		0	0.164045	0	0	0	0	0	0
Mammals	Artiodactyla	Tragulidae	Hyemoschus aquaticus	Water chevrotain	10.4	0.043772	0.0911361	0	0	1.78266	0	0.385021	0.622159	0	0	0.662432	0	0.055303	0.434524	0	0.407366	0.0152083	0.0136194	0.0389957	0.0126736		0.105143	0	0	1.86224	1.78922	0	4.34524	4.1954	0.960526	1.35185	0	0	4.29412	0.121992		0.455229	0.947815	0	0	18.5397	0	4.00422	6.47045
Mammals	Artiodactyla	Suidae	Hylochoerus meinertzhageni	Giant forest hog	178.75	0.0145907	0	0.670545	0.799562	0	0	0	0	0	0	0	0	0	0	0	0	0	0	0	0		0.0105143	0	0	0	0	0	0	0	0	0	0	0	0	0		2.60808	0	119.86	142.922	0	0	0	0
Mammals	Rodentia	Anomaluridae	Idiurus zenkeri	Zenker's pygmy anomalure	0.0174																			0			0	0	0	0	0	0	4.34524	0	0.960526	0	0	0	0	0.0348549		0	0	0	0	0	0	0	0
Mammals	Primates	Cercopithecidae	Lophocebus albigena	Grey-cheeked mangabey	8.1	0	0	0	0	0	0	0	0	0	0	0	0.0779915	0	0	0	0	0	0.0136194	0.0779915	0		0	0	0	0	0	0	0	0	0	0	0	0	0	0		0	0	0	0	0	0	0	0
Mammals	Primates	Cercopithecidae	Lophocebus johnstoni	Grey-cheeked mangabey	7.6																			0			0	0	0	0	0	0	0	8.3908	0	0	0	0	0	0.0348549		0	0	0	0	0	0	0	0
Mammals	Proboscidea	Elephantidae	Loxodonta africana cyclotis	Forest elephant	1741.7	0	0.045568	0	0	0	0	0	0	0	0	0	0	0	0	0	0.407366	0	0	0	0		0.0175238	0	0	0	0	0	0	0	0	0	0	0	0	0		0	79.3659	0	0	0	0	0	0
Mammals	Pholidota	Manidae	Manis gigantea	Pangolin/Scaly ant-eater	32.5	0.0145907	0.045568	0.44703	0	0	1.07353	0	0	0	0	0	0	0	0	0	0	0.00506944	0	0.0779915	0		0	0	0	0	0	0	0	0	0	0	0	0	0	0		0.474197	1.48096	14.5285	0	0	34.8897	0	0
Mammals	Primates	Cercopithecidae	Miopithecus ogouensis	Northern talapoin monkey	1.255	0	0	0	0	0	0	0	0	0	0	0	0	0	0	0	0	0	0		0																	0	0	0	0	0	0	0	0
Mammals	Carnivora	Viverridae	Nandinia binotata	African palm civet	2.6	0	0	0	0	0	0	0	0	0.212828	0	0	0.155983	0.221212	0	0	0	0	0	0.0389957	0		0.00350476	0	0	0	1.78922	0	0	0	0	0	0	0	0	0.0174274		0	0	0	0	0	0	0	0
Mammals	Artiodactyla	Bovidae	Neotragus batesi	Bates' dwarf antelope	3.75	0	0	0	0	0	0	0	0	0	1.47475	0	0.0779915	0	0.434524	0	0	0	0	0.0389957	0		0.101638	0	0	1.86224	0	1.68981	0	0	1.92105	1.35185	0	0	0	0.0871371		0	0	0	0	0	0	0	0
Mammals	Artiodactyla	Giraffidae	Okapia johnstoni	Okapi	250	0	0	0	0	0	0	0	0	0	0	0	0	0	0	0	0	0	0	0	0		0.0105143	0	0	0	0	0	0	0	0	0	0	0	0	0		0	0	0	0	0	0	0	0
Mammals	Primates	Pongidae	Pan troglodytes	Chimpanzee	38.7	0	0.136704	0.223515	1.19934	0.445665	0	0	0	0	0	0	0	0	0	0	0	0	0	0.0194979	0		0	0	0	0	0	0	0	0	0	0	0	0	0	0		0	5.29045	8.65003	46.4146	17.2473	0	0	0
Mammals	Carnivora	Felidae	Panthera pardus	Leopard	55	0	0.045568	0.89406	0.399781	0	0	0	0	0	0	0	0	0	0	0	0	0	0	0	0		0.00700953	0	0	0	0	0	0	0	0	0	0	0	0	0		0	2.50624	49.1733	21.988	0	0	0	0
Mammals	Primates	Cercopithecidae	Papio anubis	Olive baboon	19.5	0	0	0	0	0	0	0	0	0	0	0	0	0	0	0	0	0	0	0	0		0.00350476	0	0	0	0	0	0	0	0	0	0	0	0	0		0	0	0	0	0	0	0	0
Mammals	Primates	Lorisidae	Perodicticus potto	Potto	4.8	0	0	0	0	0	0	0	0	0	0	0	0	0	0.434524	0	0	0	0	0	0		0	0	0	0	0	0	0	0	0	0	0	6.75926	0	0.0174274		0	0	0	0	0	0	0	0
Mammals	Pholidota	Manidae	Phataginus tricuspis	Tree pangolin	2.3	0.087544	0.045568	0	0	0	0	0	0	0	0	0.662432	0.233974	0.55303	0	0.193326	0	0.00506944	0	0.0584936	0		0	0	0	0	0	0	0	4.1954	0	0	0	0	0	0.0174274		0.201351	0.104806	0	0	0	0	0	0
Mammals	Artiodactyla	Bovidae	Philantomba monticola	Blue duiker	3.9	0.350176	0.136704	1.78812	5.59693	0	2.68382	3.08017	0.103693	3.8309	24.3333	21.1978	3.23665	4.25833	5.64881	6.37977	1.2221	0.162222	0.0612873	0.0584936	5.57639		0.658895	16.5909	21.4706	24.2092	1.78922	21.9676	30.4167	71.3218	28.8158	52.7222	8.11111	13.5185	4.29412	2.33528		1.36569	0.533146	6.97367	21.828	0	10.4669	12.0127	0.404403
Mammals	Artiodactyla	Suidae	Potamochoerus porcus	African bush pig	61.9	0.116725	0.318976	2.23515	5.99671	4.01099	3.22059	0.770042	0.622159	0.638484	0	0	0	0.165909	0.869048	0.193326	2.4442	0.0304167	0	0.0974893	0		0.0175238	0	0	0	0	1.68981	0	0	0	0	0	0	0	0.0174274		7.2253	19.7446	138.356	371.197	248.28	199.354	47.6656	38.5116
Mammals	Primates	Cercopithecidae	Procolobus rufomitratus oustaleti	Eastern red colobus	8.5																			0			0.00350476	0	0	0	0	0	0	0	0	10.8148	0	0	0	0.139419		0	0	0	0	0	0	0	0
Mammals	Rodentia	Sciuridae	Protoxerus stangeri	Forest giant squirrel	0.693	0	0	0	0	0	0	0	0	0	0	0	0	0	0	0	0	0	0	0	0		0	0	0	1.86224	0	0	0	0	0	0	0	0	0	0.0174274		0	0	0	0	0	0	0	0
Mammals	Primates	Galagidae	Sciurocheirus gabonensis	Gabon squirrel galago	0.26	0	0	0	0	0	0	0	0	0	0	0	0	0	0	0	0	0	0		0																	0	0	0	0	0	0	0	0
Mammals	Artiodactyla	Bovidae	Syncerus caffer nanus	Forest buffalo	237.5	0	0.045568	0	0	0	0.536765	0	0	0	0	0	0	0	0	0	0	0	0	0	0		0	0	0	0	0	0	0	0	0	0	0	0	0	0		0	10.8224	0	0	0	127.482	0	0
Mammals	Rodentia	Cricetidae	Thryonomys swinderianus	Cane rat	5.05	0	0	0	0	0	0	0	0	0	0	0	0	0	0	0	0	0.0101389	0	0.0194979	0		0.00700953	0	0	0	0	0	0	0	0	0	0	0	0	0		0	0	0	0	0	0	0	0
Mammals	Artiodactyla	Bovidae	Tragelaphus eurycerus	Bongo	329.003	0	0.0911361	0	0	0	0	0	0	0	0	0	0	0	0	0.193326	0	0	0	0	0		0	0	0	0	0	0	0	0	0	0	0	0	0	0		0	29.9841	0	0	0	0	0	0
Mammals	Artiodactyla	Bovidae	Tragelaphus spekei	Sitatunga	83.8	0.0145907	0	0	0.399781	0	0	0	0	0	0	0	0	0	0	0	0	0.0101389	0	0.0194979	0		0.0140191	0	0	0	0	0	0	0	0	0	0	0	0	0		1.2227	0	0	33.5016	0	0	0	0
Reptiles	Squamata	Viperidae	Bitis gabonica	Gaboon viper	8	0	0.045568	0	0	0	0	0	0	0	0	0	0	0	0.434524	0	0.407366	0	0	0	0		0	0	0	0	0	0	0	0	0	0	0	0	0	0		0	0.364544	0	0	0	0	0	0
Reptiles	Squamata	Viperidae	Bitis nasicornis	Rhinoceros viper	5	0	0	0	0	0	0	0	0	0	0	0	0	0.055303	0	0	0	0	0	0	0		0	0	0	0	0	0	0	0	0	0	0	0	0	0		0	0	0	0	0	0	0	0
Reptiles	Testudines	Testudinidae	Kinixys erosa	Forest hinge-back tortoise	1.3	0.116725	0.0911361	0	0	0	0	0	0.31108	0	0	1.9873	0.155983	0.055303	0.434524	0	0.407366	0	0	0	0.126736		0	0	0	0	0	0	0	0	0	0	0	0	0	0		0.151743	0.118477	0	0	0	0	0	0.404403
Reptiles	Crocodilia	Crocodilidae	Osteolaemus tetraspis	Dwarf crocodile	25	0.087544	0.0911361	0	0	0	0	0	0.103693	0	0	0	0	0	0	0	0	0.0253472	0	0	0		0	0	0	0	0	0	0	0	0	0	0	0	0	0		2.1886	2.2784	0	0	0	0	0	2.59233
Reptiles	Testudines	Pelomedusidae	Pelusios castaneus	Side-necked turtle	1	0	0.045568	0	0	0	0	0	0.103693	0	0	0	0	0	0	0	0.814732	0	0	0	0		0	0	0	0	0	0	0	0	0	0	0	0	0	0		0	0.045568	0	0	0	0	0	0.103693
Reptiles	Squamata	Pythonidae	Python sebae	African rock python	30	0.0291813	0.045568	0	0	0	0	0	0	0	0	0	0	0	0	0	0	0	0	0	0.0126736		0	0	0	0	0	0	0	0	0	0	0	0	0	0		0.87544	1.36704	0	0	0	0	0	0
Reptiles	Squamata	Varanidae	Varanus niloticus	Nile monitor	5.5	0.043772	0.045568	0	0	0	0	0	0	0	0	0	0	0.110606	0	0	0.814732	0	0	0	0		0.00350476	0	0	0	0	0	0	0	0	0	0	0	0	0		0.240746	0.250624	0	0	0	0	0	0
						3.20995	5.01248	50.5144	73.9595	31.1966	76.7574	14.6308	5.18466	12.9825	46.4545	43.0581	7.60417	17.1439	16.0774	14.4995	14.6652	1.31806	0.143004	2.10577	7.43941	0	1.35985	19.9091	32.2059	37.2449	23.2598	45.625	91.25	104.885	50.9079	91.9259	24.3333	33.7963	38.6471	4.5137		52.0401	229.781	1168.94	1740.62	713.221	1529.49	237.038	121.749
Extraction (numbers/hunter/year)						Extraction (numbers/hunter/year)																																				Extraction (kg/hunter/year)
						1	2	3	4	5	6	7	8	9	10	11	12	13	14	15	16	17	18	19	20	21	22	23	24	25	26	27	28	29	30	31	32	33	34			1	2	3	4	5	6	7	8
Birds	Galliformes	Numididae	Agelastes niger	Black guineafowl	0.7	0	0	0	0	0	0	0	0	0	0	9.60526	0	0	0	0		0	0	0	0	0		0	0	0	0	0	0	0	0	0	0	0	0	0		0	0	0	0	0	0	0	0
Birds	Anseriformes	Anatidae	Anas sparsa	African black duck	1.027	0	0	0	0	0	0	0	0	0	0	0	0	0	0	0		0.202778	0	0	0	0		0	0	0	0	0	0	0	0	0	0	0	0	0		0	0	0	0	0	0	0	0
Birds	Bucerotiformes	Bucerotidae	Ceratogymna albotibialis	White-thighed hornbill	1.286	0	0	0	0	0	0	0	0	0	0	0	0	0.0699234	0	0		0	0	0	0	0		0	0	0	0	0	0	0	0	0	0	0	0	0		0	0	0	0	0	0	0	0
Birds	Bucerotiformes	Bucerotidae	Ceratogymna atrata	Black-casqued hornbill	1.1948	0	0	0	0	0	0	0	0	0	0	0	0	0.0699234	0	0		0.9125	0	0	0	0		0	0	0	0	0	0	0	0	0	0	0	0	0		0	0	0	0	0	0	0	0
Birds	Musophagiiformes	Musophagidae	Corythaeola cristata	Great blue turaco	1.0155	0	0	0	0	0	0	0	0	0	0	0	0.152083	0	0	0		0.101389	0	0	0	0		0	0	0	0	0	0	0	0	0	0	0	0	0		0	0	0	0	0	0	0	0
Birds	Galliformes	Numididae	Guterra plumifera	Plumed guineafowl	1.132	0	0	0	0	0	0	0	0	0	0	0	0.0760417	0	0	0		0	0	0	0	0		0	0	0	0	0	0	0	0	0	0	0	0	0		0	0	0	0	0	0	0	0
Birds	Galliformes	Numididae	Guttera edouardi	Crested guineafowl	1.315	0	0	0	0	0	0	0	0	0	1.84343	4.80263	0	0	0	2.29127		0	0	0	0	0		0	0	0	0	0	0	0	0	0	0	0	0	0		0	0	0	0	0	0	0	0
Mammals	Primates	Cercopithecidae	Allochrocebus lhoesti	L'Hoest's monkey	4.8																							0	0	0	7.15686	0	0	0	0	0	0	0	0	0.0761368		0	0	0	0	0	0	0	0
Mammals	Rodentia	Sciuridae	Anomalurus beecrofti	Beecroft's flying squirrel	0.79	0.0688679	0	0	0	0	0	0	0	0	0	0	0	0	0	0		0	0	0	0	0		0	15.2083	0	3.57843	0	0	0	0	0	0	0	0	0.0761368		0.0544057	0	0	0	0	0	0	0
Mammals	Carnivora	Mustelidae	Aonyx congica	Congo clawless otter	15.85	0.0688679	0	0	0	0	0	0	0	0	0	0	0	0	0	0		0	0	0.0393319	0	0		0	0	0	0	0	0	0	0	0	0	0	0	0		1.09156	0	0	0	0	0	0	0
Mammals	Primates	Lorisidae	Arctocebus aureus	Golden angwantibo	0.21																			0.0393319				0	0	0	0	0	0	0	0	0	0	0	0	0		0	0	0	0	0	0	0	0
Mammals	Rodentia	Hystricidae	Atherurus africanus	Brush-tailed porcupine	2.88	0.413208	0.337963	0	2.1988	0	2.86275	0	0.670956	2.12828	31.3384	24.0132	1.21667	2.37739	3.59606	4.58255		1.21667	0	0.471983	1.45584	1.09194		0	15.2083	0	0	3.25893	16.5909	0	0	0	10.1389	40.5556	14.6	0.266479		1.19004	0.973333	0	6.33253	0	8.24471	0	1.93235
Mammals	Carnivora	Herpestidae	Atilax paludinosus	Marsh mongoose	3.6	0	0	2.05634	0	0	1.43137	0	1.34191	1.06414	0	4.80263	0.0760417	0.41954	0	1.14564		0.202778	0	0.0786638	0	0		0	0	0	0	0	0	0	0	0	0	0	0	0		0	0	7.40282	0	0	5.15294	0	4.83088
Mammals	Carnivora	Herpestidae	Bdeogale nigripes	Black-legged mongoose	2.75	0	0	1.02817	0	0	0	0	0.670956	1.06414	0	0	0	0.0699234	0	2.29127		0	0	0.0393319	0	0		0	0	0	0	0	0	0	0	0	0	0	0	0		0	0	2.82746	0	0	0	0	1.84513
Mammals	Artiodactyla	Bovidae	Cephalophus callipygus	Peter's duiker	14.8	7.85094	12.8426	159.366	182.5	94.2582	143.137	27.7215	8.72243	27.6676	11.0606	48.0263	0.304167	0.349617	7.19212	19.4758		8.11111	0.219351	0.353987	0.499145	0.727962																116.194	190.07	2358.62	2701	1395.02	2118.43	410.278	129.092
Mammals	Artiodactyla	Bovidae	Cephalophus dorsalis	Bay's duiker	17.9	1.44623	7.43519	15.4225	70.3614	8.02198	14.3137	9.24051	6.0386	4.25656	5.5303	24.0132	1.52083	0.559387	12.5862	9.1651		2.63611	0.0438702	0.314655	0.831909	0.727962		0	0	0	3.57843	9.77679	16.5909	11.0606	4.05556	5.21429	0	0	14.6	0.494889		25.8875	133.09	276.063	1259.47	143.593	256.216	165.405	108.091
Mammals	Artiodactyla	Bovidae	Cephalophus leucogaster	White-bellied duiker	13.9	0.137736	1.68981	2.05634	10.994	2.00549	7.15686	0	0	0	0	4.80263	0	0	0	0		0.101389	0	0.0393319	0	0		0	0	0	0	0	0	5.5303	8.11111	2.60714	0	0	0	0.228411		1.91453	23.4884	28.5831	152.816	27.8764	99.4804	0	0
Mammals	Artiodactyla	Bovidae	Cephalophus nigrifrons	Black-fronted duiker	13.9	0.137736	0.337963	0	2.1988	0	2.86275	0	0	2.12828	0	9.60526	0	0	0	0		0.101389	0	0	0	0		0	0	4.74026	0	0	16.5909	0	0	5.21429	0	0	0	0.190342		1.91453	4.69769	0	30.5633	0	39.7922	0	0
Mammals	Artiodactyla	Bovidae	Cephalophus silvicultor	Yellow-backed duiker	56.7	0.206604	3.37963	16.4507	19.7892	6.01648	7.15686	1.54008	4.02574	2.12828	0	0	0.0760417	0.139847	1.79803	3.43691		0.101389	0.0438702	0.0393319	0	0.0727962		0	0	4.74026	0	3.25893	0	5.5303	2.02778	2.60714	0	0	14.6	0.228411		11.7144	191.625	932.755	1122.05	341.135	405.794	87.3228	228.259
Mammals	Artiodactyla	Bovidae	Cephalophus weynsi	Weyn's duiker	17.3																							0	0	0	0	13.0357	0	0	18.25	10.4286	0	0	14.6	0.685232		0	0	0	0	0	0	0	0
Mammals	Primates	Cercopithecidae	Cercocebus agilis	Agile mangabey	8	0.137736	0	2.05634	17.5904	0	0	1.54008	0	1.06414	0	0	0.0760417	0.0699234	0	0		0	0	0	0	0																1.10189	0	16.4507	140.723	0	0	12.3207	0
Mammals	Primates	Cercopithecidae	Cercocebus galeritus chrysogaster	Golden-bellied mangabey	9.5	0	0	0	0	0	0	0	0	0	0	0	0	0	1.79803	0		0	0	0	0	0		0	0	0	0	0	0	0	0	0	0	0	0	0		0	0	0	0	0	0	0	0
Mammals	Primates	Cercopithecidae	Cercopithecus ascanius	Red-tailed monkey	2.9	0	0	0	0	0	0	0	0	0	0	0	0	0	0	0		0	0	0	0	0		0	0	0	0	0	8.29545	0	0	0	0	0	14.6	0.0761368		0	0	0	0	0	0	0	0
Mammals	Primates	Cercopithecidae	Cercopithecus cephus	Moustached guenon	2	0	0	0	0	0	0	0	0	0	0	0	0.228125	0.0699234	0	0		2.12917	0	0.471983	0	0.485308		0	0	0	0	0	0	0	0	0	0	0	0	0		0	0	0	0	0	0	0	0
Mammals	Primates	Cercopithecidae	Cercopithecus mitis stuhlmanni	Stuhlmann's blue monkey	4.85	0	0	0	0	0	0	0	0	0	0	0	0	0	0	0		0	0	0	0	0		0	0	0	0	0	16.5909	0	0	5.21429	0	0	14.6	0.190342		0	0	0	0	0	0	0	0
Mammals	Primates	Cercopithecidae	Cercopithecus mona	Mona monkey	4.625	0	0	0	0	0	0	0	0	0	0	0	0	0	0	0		0	0	0	0	0																0	0	0	0	0	0	0	0
Mammals	Primates	Cercopithecidae	Cercopithecus neglectus	De Brazza's monkey	5	0	0	0	0	0	0	0	0	0	0	0	0	0	0	0		0	0	0.0393319	0	0		0	0	0	0	0	0	0	0	0	0	0	0	0		0	0	0	0	0	0	0	0
Mammals	Primates	Cercopithecidae	Cercopithecus nictitans	Putty-nosed monkey	5.3	0	0	0	0	0	1.43137	0	0	0	0	0	0.532292	1.04885	0	1.14564		2.33194	0	0.393319	0	0																0	0	0	0	0	7.58627	0	0
Mammals	Carnivora	Viverridae	Civettictis civetta	African civet	13.5	0.137736	0	0	0	0	0	0	0	0	0	0	0	0	0	0		0.709722	0	0	0	0		0	0	0	0	0	0	0	0	0	0	0	0	0		1.85943	0	0	0	0	0	0	0
Mammals	Primates	Cercopithecidae	Colobus guereza	Guereza colobus	16.5	0.137736	0	1.02817	0	0	0	0	0	0	0	0	0.0760417	0	0	0		0.101389	0	0.235991	0	0		0	0	0	0	0	0	0	0	0	0	0	0	0		2.27264	0	16.9648	0	0	0	0	0
Mammals	Rodentia	Cricetidae	Cricetomys emini	Giant pouched rat	1.95	0	0	0	2.1988	0	0	0	0	0	0	0	2.20521	9.22989	0	0		0.709722	0	0.117996	0	2.86332		0	0	4.74026	3.57843	3.25893	24.8864	0	0	7.82143	20.2778	0	0	0.418753		0	0	0	2.90241	0	0	0	0
Mammals	Carnivora	Herpestidae	Crossarchus alexandri	Alexander's cusimanse	1.32																							9.125	0	0	14.3137	3.25893	0	0	2.02778	5.21429	10.1389	0	14.6	0.418753		0	0	0	0	0	0	0	0
Mammals	Hyracoidea	Procaviidae	Dendrohyrax dorsalis	Western tree hyrax	3.17499	0	0	0	0	0	0	0	0	0	0	0	0	0.139847	0	0		0	0	0.0786638	0	0		0	0	0	0	0	0	0	0	0	0	0	0	0		0	0	0	0	0	0	0	0
Mammals	Carnivora	Felidae	Felis aurata	African golden cat	11.75	0	0.675926	2.05634	10.994	2.00549	2.86275	1.54008	0	0	0	0	0	0	1.79803	1.14564		0.304167	0	0.0786638	0	0		0	0	0	3.57843	0	0	0	0	0	0	0	0	0.0380684		0	1.11528	3.39296	18.1401	3.30907	4.72353	2.54114	0
Mammals	Carnivora	Viverridae	Genetta servalina	Servaline genet	1.65	0	0	0	2.1988	0	0	0	0	0	1.84343	4.80263	0	0	1.79803	0		0.506944	0	0.0393319	0	0		0	0	0	0	0	0	0	0	0	0	40.5556	0	0.0380684		0	0	0	6.04669	0	0	0	0
Mammals	Carnivora	Viverridae	Genetta victoriae	Giant genet	2.75																							0	0	4.74026	0	3.25893	0	0	4.05556	5.21429	0	0	0	0.228411		0	0	0	0	0	0	0	0
Mammals	Primates	Pongidae	Gorilla gorilla	Gorilla	78.1	0	0	2.05634	6.59639	0	1.43137	0	0	0	0	0	0.152083	0	0	0		0	0	0.117996	0	0		0	0	0	0	0	0	0	0	0	0	0	0	0		0	0	6.6831	21.4383	0	4.65196	0	0
Mammals	Carnivora	Herpestidae	Herpestes ichneumon	Egyptian mongoose	3.25																							0	0	0	0	0	0	0	0	0	0	0	0	0		0	0	0	0	0	0	0	0
Mammals	Carnivora	Herpestidae	Herpestes naso	Long-snouted mongoose	3.6	0	0.337963	0	0	0	0	0	0	0	0	0	0	0	0	0		0	0	0	0.0207977	0		0	0	0	0	0	0	0	0	0	0	0	0	0		0	3.51481	0	0	0	0	0	0
Mammals	Artiodactyla	Tragulidae	Hyemoschus aquaticus	Water chevrotain	10.4	0.206604	0.675926	0	0	8.02198	0	1.54008	4.02574	0	0	4.80263	0	0.0699234	1.79803	0		0.304167	0.0877404	0.0786638	0.0207977	0		0	0	4.74026	3.57843	0	8.29545	5.5303	2.02778	2.60714	0	0	14.6	0.266479		36.9304	120.822	0	0	1433.93	0	275.29	719.6
Mammals	Artiodactyla	Suidae	Hylochoerus meinertzhageni	Giant forest hog	178.75	0.0688679	0	3.08451	4.39759	0	0	0	0	0	0	0	0	0	0	0		0	0	0	0	0.0242654		0	0	0	0	0	0	0	0	0	0	0	0	0		0.0011983	0	0.0536704	0.0765181	0	0	0	0
Mammals	Rodentia	Anomaluridae	Idiurus zenkeri	Zenker's pygmy anomalure	0.0174																							0	0	0	0	0	8.29545	0	2.02778	0	0	0	0	0.0761368		0	0	0	0	0	0	0	0
Mammals	Primates	Cercopithecidae	Lophocebus albigena	Grey-cheeked mangabey	8.1	0	0	0	0	0	0	0	0	0	0	0	0.152083	0	0	0		0	0.0877404	0.157328	0	0		0	0	0	0	0	0	0	0	0	0	0	0	0		0	0	0	0	0	0	0	0
Mammals	Primates	Cercopithecidae	Lophocebus johnstoni	Grey-cheeked mangabey	7.6																							0	0	0	0	0	0	11.0606	0	0	0	0	0	0.0761368		0	0	0	0	0	0	0	0
Mammals	Proboscidea	Elephantidae	Loxodonta africana cyclotis	Forest elephant	1741.7	0	0.337963	0	0	0	0	0	0	0	0	0	0	0	0	0		0	0	0	0	0		0	0	0	0	0	0	0	0	0	0	0	0	0		0	10.9838	0	0	0	0	0	0
Mammals	Pholidota	Manidae	Manis gigantea	Pangolin/Scaly ant-eater	32.5	0.0688679	0.337963	2.05634	0	0	2.86275	0	0	0	0	0	0	0	0	0		0.101389	0	0.157328	0	0		0	0	0	0	0	0	0	0	0	0	0	0	0		0.0864292	0.424144	2.5807	0	0	3.59275	0	0
Mammals	Primates	Cercopithecidae	Miopithecus ogouensis	Northern talapoin monkey	1.255	0	0	0	0	0	0	0	0	0	0	0	0	0	0	0		0	0	0.0786638	0	0																0	0	0	0	0	0	0	0
Mammals	Carnivora	Viverridae	Nandinia binotata	African palm civet	2.6	0	0	0	0	0	0	0	0	1.06414	0	0	0.304167	0.279693	0	0		0	0	0.0786638	0	0		0	0	0	3.57843	0	0	0	0	0	0	0	0	0.0380684		0	0	0	0	0	0	0	0
Mammals	Artiodactyla	Bovidae	Neotragus batesi	Bates' dwarf antelope	3.75	0	0	0	0	0	0	0	0	0	3.68687	0	0.152083	0	1.79803	0		0	0	0.0786638	0	0		0	0	4.74026	0	3.25893	0	0	4.05556	2.60714	0	0	0	0.190342		0	0	0	0	0	0	0	0
Mammals	Artiodactyla	Giraffidae	Okapia johnstoni	Okapi	250	0	0	0	0	0	0	0	0	0	0	0	0	0	0	0		0	0	0	0	0		0	0	0	0	0	0	0	0	0	0	0	0	0		0	0	0	0	0	0	0	0
Mammals	Primates	Pongidae	Pan troglodytes	Chimpanzee	38.7	0	1.01389	1.02817	6.59639	2.00549	0	0	0	0	0	0	0	0	0	0		0	0	0.0393319	0	0		0	0	0	0	0	0	0	0	0	0	0	0	0		0	39.2375	39.7901	255.28	77.6126	0	0	0
Mammals	Carnivora	Felidae	Panthera pardus	Leopard	55	0	0.337963	4.11268	2.1988	0	0	0	0	0	0	0	0	0	0	0		0	0	0	0	0		0	0	0	0	0	0	0	0	0	0	0	0	0		0	18.588	226.197	120.934	0	0	0	0
Mammals	Primates	Cercopithecidae	Papio anubis	Olive baboon	19.5	0	0	0	0	0	0	0	0	0	0	0	0	0	0	0		0	0	0	0	0		0	0	0	0	0	0	0	0	0	0	0	0	0		0	0	0	0	0	0	0	0
Mammals	Primates	Lorisidae	Perodicticus potto	Potto	4.8	0	0	0	0	0	0	0	0	0	0	0	0	0	1.79803	0		0	0	0	0	0		0	0	0	0	0	0	0	0	0	0	40.5556	0	0.0380684		0	0	0	0	0	0	0	0
Mammals	Pholidota	Manidae	Phataginus tricuspis	Tree pangolin	2.3	0.413208	0.337963	0	0	0	0	0	0	0	0	4.80263	0.45625	0.699234	0	1.14564		0.101389	0	0.117996	0	0.145592		0	0	0	0	0	0	5.5303	0	0	0	0	0	0.0380684		0.950377	0.777315	0	0	0	0	0	0
Mammals	Artiodactyla	Bovidae	Philantomba monticola	Blue duiker	3.9	1.65283	1.01389	8.22535	30.7831	0	7.15686	12.3207	0.670956	19.1545	60.8333	153.684	6.31146	5.3841	23.3744	37.806		3.24444	0.394832	0.117996	9.151	8.56568		45.625	60.8333	61.6234	3.57843	42.3661	58.0682	94.0152	60.8333	101.679	20.2778	81.1111	14.6	5.10117		6.44604	3.95417	32.0789	120.054	0	27.9118	48.0506	2.61673
Mammals	Artiodactyla	Suidae	Potamochoerus porcus	African bush pig	61.9	0.550943	2.36574	10.2817	32.9819	18.0495	8.58824	3.08017	4.02574	3.19242	0	0	0	0.20977	3.59606	1.14564		0.608333	0	0.196659	0	0		0	0	0	0	3.25893	0	0	0	0	0	0	0	0.0380684		34.1034	146.439	636.437	2041.58	1117.26	531.612	190.662	249.193
Mammals	Primates	Cercopithecidae	Procolobus rufomitratus oustaleti	Eastern red colobus	8.5																							0	0	0	0	0	0	0	0	20.8571	0	0	0	0.304547		0	0	0	0	0	0	0	0
Mammals	Rodentia	Sciuridae	Protoxerus stangeri	Forest giant squirrel	0.693	0	0	0	0	0	0	0	0	0	0	0	0	0	0	0		0	0	0	0	0		0	0	4.74026	0	0	0	0	0	0	0	0	0	0.0380684		0	0	0	0	0	0	0	0
Mammals	Primates	Galagidae	Sciurocheirus gabonensis	Gabon squirrel galago	0.26	0	0	0	0	0	0	0	0	0	0	0	0	0	0	0		0	0	0.0393319	0	0																0	0	0	0	0	0	0	0
Mammals	Artiodactyla	Bovidae	Syncerus caffer nanus	Forest buffalo	237.5	0	0.337963	0	0	0	1.43137	0	0	0	0	0	0	0	0	0		0	0	0	0	0		0	0	0	0	0	0	0	0	0	0	0	0	0		0	80.2662	0	0	0	339.951	0	0
Mammals	Rodentia	Cricetidae	Thryonomys swinderianus	Cane rat	5.05	0	0	0	0	0	0	0	0	0	0	0	0	0	0	0		0.202778	0	0.0393319	0	0		0	0	0	0	0	0	0	0	0	0	0	0	0		0	0	0	0	0	0	0	0
Mammals	Artiodactyla	Bovidae	Tragelaphus eurycerus	Bongo	329.003	0	0.675926	0	0	0	0	0	0	0	0	0	0	0	0	1.14564		0	0	0	0	0		0	0	0	0	0	0	0	0	0	0	0	0	0		0	222.382	0	0	0	0	0	0
Mammals	Artiodactyla	Bovidae	Tragelaphus spekei	Sitatunga	83.8	0.0688679	0	0	2.1988	0	0	0	0	0	0	0	0	0	0	0		0.202778	0	0.0393319	0	0		0	0	0	0	0	0	0	0	0	0	0	0	0		5.77113	0	0	184.259	0	0	0	0
Reptiles	Squamata	Viperidae	Bitis gabonica	Gaboon viper	8	0	0.337963	0	0	0	0	0	0	0	0	0	0	0	1.79803	0		0	0	0	0	0		0	0	0	0	0	0	0	0	0	0	0	0	0		0	2.7037	0	0	0	0	0	0
Reptiles	Squamata	Viperidae	Bitis nasicornis	Rhinoceros viper	5	0	0	0	0	0	0	0	0	0	0	0	0	0.0699234	0	0		0	0	0	0	0		0	0	0	0	0	0	0	0	0	0	0	0	0		0	0	0	0	0	0	0	0
Reptiles	Testudines	Testudinidae	Kinixys erosa	Forest hinge-back tortoise	1.3	0.550943	0.675926	0	0	0	0	0	2.01287	0	0	14.4079	0.304167	0.0699234	1.79803	0		0	0	0	0.207977	0		0	0	0	0	0	0	0	0	0	0	0	0	0		0.716226	0.878704	0	0	0	0	0	2.61673
Reptiles	Crocodilia	Crocodilidae	Osteolaemus tetraspis	Dwarf crocodile	25	0.413208	0.675926	0	0	0	0	0	0.670956	0	0	0	0	0	0	0		0.506944	0	0	0	0		0	0	0	0	0	0	0	0	0	0	0	0	0		10.3302	16.8981	0	0	0	0	0	16.7739
Reptiles	Testudines	Pelomedusidae	Pelusios castaneus	Side-necked turtle	1	0	0.337963	0	0	0	0	0	0.670956	0	0	0	0	0	0	0		0	0	0	0	0		0	0	0	0	0	0	0	0	0	0	0	0	0		0	0.337963	0	0	0	0	0	0.670956
Reptiles	Squamata	Pythonidae	Python sebae	African rock python	30	0.137736	0.337963	0	0	0	0	0	0	0	0	0	0	0	0	0		0	0	0	0.0207977	0		0	0	0	0	0	0	0	0	0	0	0	0	0		4.13208	10.1389	0	0	0	0	0	0
Reptiles	Squamata	Varanidae	Varanus niloticus	Nile monitor	5.5	0.206604	0.337963	0	0	0	0	0	0	0	0	0	0	0.139847	0	0		0	0	0	0	0		0	0	0	0	0	0	0	0	0	0	0	0	0		1.13632	1.8588	0	0	0	0	0	0
						13.7047	33.4583	232.366	404.578	140.385	203.255	58.5232	30.193	64.9125	116.136	297.763	14.0677	21.2567	62.931	84.7772		24.8403	0.877404	4.09052	11.9795	14.7048		54.75	91.25	90.0649	46.5196	87.9911	174.205	138.258	107.472	156.429	60.8333	202.778	131.4	9.5171		265.799	1225.26	4586.88	8183.66	4539.74	3853.14	1191.87	1465.52
KEY:
SG=shotgun
CB=crossbow
CS=cable snare
V=vine snare
T=trap
N=net
S=spear
B=bow
O=other
M=machete
H = hand
- =missing data
	Species not present in region.
[truncated: 27 more columns]

## Sheet: Non-Pygmies
					Site No.	1	2	3	4	5	6	7	8	9	10	11	12	13	14	15	16	17	18	19	20	21	22	23	24	25	26		1	2	3	4	5	6	7	8	9	10	11	12	13	14	15	16	17
					Country	Cameroon	Cameroon	Cameroon	Cameroon	Cameroon	Cameroon	Cameroon	Cameroon	Cameroon	Cameroon	Cameroon	Cameroon	Cameroon	Cameroon	Cameroon	Cameroon	Cameroon	Cameroon	Cameroon	Cameroon	Cameroon	Cameroon	Gabon	Equatorial Guinea	Equatorial Guinea	Central African Republic
					Region	Korup National Park	Korup National Park	Korup National Park	Korup National Park	Korup National Park	Korup National Park	Dja Biosphere Reserve	Dja Biosphere Reserve	Dja Biosphere Reserve	Dja Biosphere Reserve	Boumba-Bek National Park	Boumba-Bek National Park	Boumba-Bek National Park	Boumba-Bek National Park	Boumba-Bek National Park	Boumba-Bek National Park	Boumba-Bek National Park	Boumba-Bek National Park	Boumba-Bek National Park	Banyang-Mbo Wildlife Sanctuary	Banyang-Mbo Wildlife Sanctuary	Campo District	Ogooue-Ivindo Province	Rio Muni	Rio Muni	Dzanga-Sangha Special Reserve
					Village/camp	Erat	Ekundu-Kundu	Bera	Esukutan	Ikenge	Bareka-Batanga	Mekas	Diba	Ekom	Dja Reserve	Masséa	Bintom	Zoka Diba	Gribé	Song Ancien	Gouonepoum Ancien	Zoulabot Ancien	Malea Ancien	Ngatto Ancien	Banyangi	Mbo	Nkoelon	Makokou	Sendje	Sendje	Bayanga
					Study year/s	1988	1988	1988	1988	1988	1988	1994/1995	1996	1996	1997	2013	2013	2013	2013	2013	2013	2013	2013	2013	1999/1999	1999/2000	1989/1990	1988	1998/1999	2002/2004	1994
					Study days	365	365	365	365	365	365	300	210	240	150	7.67	9.58	7.75	7.29	7.91	7	9	12	9	1020	1020	395	365	365	457	480
					Population	175	90	60	115	100	35	368	96	560	500	1360	105	840	575	11	7	8	123	242	6594	1959	60	130	1500	1500	2500
					No. of hunters	63	22.5	11.4	55.2	36	11.2	14	14	15	11	8	12	16	38	11	7	9	12	9	46	50	14	76	42	40	17
					Hunting techniques	CS, SG	CS, SG	CS, SG	CS, SG	CS, SG	CS, SG	CS, SG	CS, SG	CS, SG	CS, SG	CS, SG	CS, SG	CS, SG	CS, SG	CS, SG	CS, SG	CS, SG	CS, SG	CS, SG	CS, SG	CS, SG	CS, SG	CS, SG	CS, SG	CS, SG	CS, SG
					% sold	75	95.3	89	82	94		65.5	68	40	-	-	-	-	-	-	-	-	-	-	-	-	-	-	66.71	-	-
Animal Group	Order	Family	Scientific Name	Common name	Body mass (kg)/Data Source	Infield (1988)	Infield (1988)	Infield (1988)	Infield (1988)	Infield (1988)	Infield (1988)	Muchaal and Ngandjui (1999)	DelVingt (1997)	DelVingt (1997)	Fotso & Ngnegueu (1997)	Bobo et al. (2015)	Bobo et al. (2015)	Bobo et al. (2015)	Bobo et al. (2015)	Bobo et al. (2015)	Bobo et al. (2015)	Bobo et al. (2015)	Bobo et al. (2015)	Bobo et al. (2015)	Willcox & Nambo (2007)	Willcox & Nambo (2007)	Dounias (1999)	Lahm (1993)	Fa and Garcia Yuste (2001)	Kumpel (2006)	Noss (1995, 1998)
Amphibians	Anura	Conrauidae	Conraua goliath	Goliath frog	3.25	0	0	0	0	0	0	0	0	0	0	0	0	0	0	0	0	0	0	0	0	0	5	0	0	12	0
Birds	Accipitriformes	Accipitridae	Accipiter melanoleucus	Black sparrowhawk	0.699	0	0	0	0	0	0	0	0	0	0	0	0	0	0	0	0	0	0	0	0	0	1	0	0	0	0
Birds	Galliformes	Numididae	Agelastes niger	Black guineafowl	0.7	0	0	0	0	0	0	0	0	0	0	0	0	0	0	0	0	0	0	1	0	0	1	0	0	50	3
Birds	Cuculiformes	Cuculidae	Centropus leucogaster	Black-throated coucal	0.28	0	0	0	0	0	0	0	0	0	0	0	0	0	0	0	0	0	0	0	0	0	23	0	0	0	0
Birds	Bucerotiformes	Bucerotidae	Ceratogymna atrata	Black-casqued hornbill	1.1948	0	0	0	0	0	0	0	0	0	0	0	0	0	0	0	0	0	0	0	12	20	0	0	2	0	0
Birds	Coraciiformes	Cerylidae	Ceryle rudis	Pied kingfisher	0.824	0	0	0	0	0	0	0	0	0	0	0	0	0	0	0	0	0	0	0	2	0	0	0	0	0	0
Birds	Galliformes	Phasianidae	Francolinus lathami	Latham's francolin	0.269	0	0	0	0	0	0	0	0	0	0	0	0	2	0	0	0	0	0	0	0	0	0	0	1	0	2
Birds	Galliformes	Numididae	Guttera plumifera	Plumed guineafowl	1.132	0	0	0	0	0	0	0	0	0	0	0	0	0	0	0	0	0	0	0	21	42	15	0	0	33	0
Birds	Accipitriformes	Accipitridae	Gypohierax angolensis	Palm-nut vulture	1.6	0	0	0	0	0	0	0	0	0	0	0	0	0	0	0	0	0	0	0	4	0	0	0	1	0	0
Birds	Accipitriformes	Accipitridae	Haliaeetus vocifer	African fish eagle	3.4	0	0	0	0	0	0	0	0	0	0	0	0	0	0	0	0	0	0	0	0	0	0	0	1	0	0
Birds	Gruiformes	Rallidae	Himantornis haematopus	Nkulengu rail	0.536	0	0	0	0	0	0	0	0	0	0	0	0	0	0	0	0	0	0	0	0	0	2	0	0	4	0
Birds	Passeriformes	Pycnonotidae	Ixonotus guttatus	Spotted greenbul	0.0352	0	0	0	0	0	0	0	0	0	0	0	0	0	0	0	0	0	0	0	0	0	1	0	0	0	0
Birds	Passeriformes	Oriolidae	Oriolus nigripennis	Black-winged oriole	0.567	0	0	0	0	0	0	0	0	0	0	0	0	0	0	0	0	0	0	0	0	0	14	0	0	0	0
Birds	Piciformes	Picidae	Dendropicos fuscescens	Woodpeckers	0.26	0	0	0	0	0	0	0	0	0	0	0	0	0	0	0	0	0	0	0	0	0	13	0	0	0	0
Birds	Gruiformes	Heliornithidae	Podica senegalensis	African finfoot	0.599	0	0	0	0	0	0	0	0	0	0	0	0	0	0	0	0	0	0	0	0	0	1	0	0	0	0
Birds	Psittaciformes	Psittacidae	Psittacus erithacus	African grey parrot	0.333	0	0	0	0	0	0	0	0	0	0	0	0	0	0	0	0	0	0	0	0	0	0	0	2	228	0
Birds	Bucerotiformes	Bucerotidae	Tockus camurus	Red-billed dwarf-hornbill	0.104	0	0	0	0	0	0	0	0	0	0	0	0	0	0	0	0	0	0	0	0	0	2	0	0	0	0
Birds	Columbiformes	Columbidae	Turtur tympanistria	Tambourine dove	0.67	0	0	0	0	0	0	0	0	0	0	0	0	0	0	0	0	0	0	0	0	0	2	0	0	0	0
Mammals	Rodentia	Sciuridae	Anomalurus beecrofti	Beecroft's flying squirrel	0.79	0	0	0	0	0	0	0	0	0	0	0	0	0	0	0	0	0	0	0	0	0	0	0	0	1	0		0	0	0	0	0	0	0	0	0	0	0	0	0	0	0	0	0
Mammals	Carnivora	Mustelidae	Aonyx congica	Congo clawless otter	15.85	0	0	0	0	0	0	0	0	1.5	0	0	0	0	0	0	0	0	0	0	0	0	0	0	0	0	0		0	0	0	0	0	0	0	0	23.775	0	0	0	0	0	0	0	0
Mammals	Primates	Lorisidae	Arctocebus calabarensis	Calabar angwantibo	0.21	0	0	0	0	0	0	0	0	0	0	0	0	0	0	0	0	0	0	0	23	21	0	0	0	0	0		0	0	0	0	0	0	0	0	0	0	0	0	0	0	0	0	0
Mammals	Rodentia	Hystricidae	Atherurus africanus	Brush-tailed porcupine	2.88	1110	537	265	989	719	142	95	54.8571	57	105.6	4	1	5	11	2	5	3	3	3	1172	827	225	28	315	2334	11		3196.8	1546.56	763.2	2848.32	2070.72	408.96	273.6	157.989	164.16	304.128	11.52	2.88	14.4	31.68	5.76	14.4	8.64
Mammals	Carnivora	Herpestidae	Atilax paludinosus	Marsh mongoose	3.6	0	0	0	0	0	0	0	5.14286	1.5	0	0	0	0	0	0	1	0	0	0	221	100	26	0	0	6	1		0	0	0	0	0	0	0	18.5143	5.4	0	0	0	0	0	0	3.6	0
Mammals	Carnivora	Herpestidae	Bdeogale nigripes	Black-legged mongoose	2.75	0	0	0	0	0	0	0	8.57143	18	43.2	0	0	0	1	0	0	0	0	0	0	0	2	2	3	2	2		0	0	0	0	0	0	0	23.5714	49.5	118.8	0	0	0	2.75	0	0	0
Mammals	Artiodactyla	Bovidae	Cephalophus callipygus	Peter's duiker	14.8	0	0	0	0	0	0	30	406.286	612	765.6	1	2	5	7	2	4	2	2	3	0	0	102	0	28	8	36		0	0	0	0	0	0	444	6013.03	9057.6	11330.9	14.8	29.6	74	103.6	29.6	59.2	29.6
Mammals	Artiodactyla	Bovidae	Cephalophus dorsalis	Bay's duiker	17.9	2195	1013	507	1945	1377	308	96	130.286	259.5	273.6	2	2	3	5	4	2	3	2	2	275	90	156	15	115	201	7		39290.5	18132.7	9075.3	34815.5	24648.3	5513.2	1718.4	2332.11	4645.05	4897.44	35.8	35.8	53.7	89.5	71.6	35.8	53.7
Mammals	Artiodactyla	Bovidae	Cephalophus leucogaster	White-bellied duiker	13.9	0	0	0	0	0	0	0	1.71429	46.5	96	0	0	0	0	0	0	0	0	0	0	0	0	2	0	2	1		0	0	0	0	0	0	0	23.8286	646.35	1334.4	0	0	0	0	0	0	0
Mammals	Artiodactyla	Bovidae	Cephalophus nigrifrons	Black-fronted duiker	13.9	0	0	0	0	0	0	4	6.85714	30	64.8	0	0	0	1	0	1	0	0	1	0	0	2	3	4	1	1		0	0	0	0	0	0	55.6	95.3143	417	900.72	0	0	0	13.9	0	13.9	0
Mammals	Artiodactyla	Bovidae	Cephalophus ogilbyi	Ogilby's duiker	17	259	115	59	229	159	39	0	0	0	0	0	0	0	0	0	0	0	0	0	916	423	6	0	3		0		4403	1955	1003	3893	2703	663	0	0	0	0	0	0	0	0	0	0	0
Mammals	Artiodactyla	Bovidae	Cephalophus sylvicultor	Yellow-backed duiker	56.7	50	20	11	44	29	9	0	12	25.5	19.2	0	1	0	0	1	0	0	1	0	4	5	6	0	14	8	0		2835	1134	623.7	2494.8	1644.3	510.3	0	680.4	1445.85	1088.64	0	56.7	0	0	56.7	0	0
Mammals	Primates	Cercopithecidae	Cercocebus agilis	Agile mangabey	8	0	0	0	0	0	0	0	0	0	0	0	4	14	2	0	2	0	0	1	0	0	0	0	0	0	0		0	0	0	0	0	0	0	0	0	0	0	32	112	16	0	16	0
Mammals	Primates	Cercopithecidae	Cercocebus galeritus chrysogaster	Golden-bellied mangabey	9.5	0	0	0	0	0	0	0	0	0	0	0	0	0	0	0	0	0	0	0	0	0	5	0	0	0	1		0	0	0	0	0	0	0	0	0	0	0	0	0	0	0	0	0
Mammals	Primates	Cercopithecidae	Cercocebus torquatus	Collared mangabey	8.13	27	14	7	24	18	3	0	0	0	0	0	0	0	0	0	0	0	0	0	14	3	0	0	1	1	0		219.51	113.82	56.91	195.12	146.34	24.39	0	0	0	0	0	0	0	0	0	0	0
Mammals	Primates	Cercopithecidae	Cercopithecus ascanius	Red-tailed monkey	3.7	0	0	0	0	0	0	0	0	0	0	0	1	1	0	0	0	0	0	0	0	0	0	0	0	0	0		0	0	0	0	0	0	0	0	0	0	0	3.7	3.7	0	0	0	0
Mammals	Primates	Cercopithecidae	Cercopithecus cephus	Moustached guenon	2	0	0	0	0	0	0	16	73.7143	33	0	4	1	3	2	0	0	0	0	1	0	0	9	9	28	134	0		0	0	0	0	0	0	32	147.429	66	0	8	2	6	4	0	0	0
Mammals	Primates	Cercopithecidae	Cercopithecus erythrotis	Red-eared monkey	3.44	81	42	20	72	55	9	0	0	0	0	0	0	0	0	0	0	0	0	0	99	101	0	0	0	1	0		278.64	144.48	68.8	247.68	189.2	30.96	0	0	0	0	0	0	0	0	0	0	0
Mammals	Primates	Cercopithecidae	Cercopithecus mona	Mona monkey	5	243	125	60	217	164	26	0	0	0	0	0	0	0	0	0	0	0	0	0	525	245	0	0	0	0	0		1215	625	300	1085	820	130	0	0	0	0	0	0	0	0	0	0	0
Mammals	Primates	Cercopithecidae	Cercopithecus neglectus	De Brazza's monkey	4.44	0	0	0	0	0	0	0	0	0	0	0	0	0	0	0	0	0	0	1	0	0	0	2	0	0	0		0	0	0	0	0	0	0	0	0	0	0	0	0	0	0	0	0
Mammals	Primates	Cercopithecidae	Cercopithecus nictitans	Putty-nosed monkey	5.3	323	166	81	290	218	35	25	77.1429	0	0	7	16	48	7	1	2	0	1	4	264	264	63	14	28	136	0		1711.9	879.8	429.3	1537	1155.4	185.5	132.5	408.857	0	0	37.1	84.8	254.4	37.1	5.3	10.6	0
Mammals	Primates	Cercopithecidae	Cercopithecus pogonias	Crowned monkey	2.2	16	8	4	14	11	2	9	20.5714	0	0	0	4	15	3	0	0	0	0	0	31	1	1	8	8	55	0		35.2	17.6	8.8	30.8	24.2	4.4	19.8	45.2571	0	0	0	8.8	33	6.6	0	0	0
Mammals	Testudines	Testudinidae	Kinixys erosa	Hinged tortoise	1.3	0	0	0	0	0	0	0	0	0	0	1	4	4	1	0	2	0	0	2	73	26	36	0	192	901	0		0	0	0	0	0	0	0	0	0	0	1.3	5.2	5.2	1.3	0	2.6	0
Mammals	Carnivora	Viverridae	Civettictis civetta	African civet	13.5	0	0	0	0	0	0	1	8.57143	3	0	0	0	0	0	0	0	0	0	0	32	51	2	0	22	1	0		0	0	0	0	0	0	13.5	115.714	40.5	0	0	0	0	0	0	0	0
Mammals	Primates	Cercopithecidae	Colobus guereza	Black & white colobus	13.1333	0	0	0	0	0	0	7	1.71429	1.5	0	0	0	0	0	0	0	0	0	0	0	0	0	2	0	0	0		0	0	0	0	0	0	91.9333	22.5143	19.7	0	0	0	0	0	0	0	0
Mammals	Primates	Cercopithecidae	Colobus badius	Red colobus	7.75	620	319	154	555	419	68	0	0	0	0	0	0	0	0	0	0	0	0	0	0	0	0	0	0	0	0		4805	2472.25	1193.5	4301.25	3247.25	527	0	0	0	0	0	0	0	0	0	0	0
Mammals	Primates	Cercopithecidae	Colobus satanas	Black colobus	8.4	0	0	0	0	0	0	0	0	0	0	0	1	0	0	0	2	0	0	0	0	0	0	0	65	416	0		0	0	0	0	0	0	0	0	0	0	0	8.4	0	0	0	16.8	0
Mammals	Musophagiiformes	Musophagidae	Corythaeola cristala	Great blue turaco	0.965	0	0	0	0	0	0	0	0	0	0	0	0	0	0	0	0	0	0	0	0	0	6	0	0	4	0		0	0	0	0	0	0	0	0	0	0	0	0	0	0	0	0	0
Mammals	Rodentia	Cricetidae	Cricetomys emini	Giant pouched rat	1.95	895	426	211	796	573	119	18	30.8571	22.5	14.4	2	4	6	9	1	0	0	0	1	594	140	0	1	114	415	8		1745.25	830.7	411.45	1552.2	1117.35	232.05	35.1	60.1714	43.875	28.08	3.9	7.8	11.7	17.55	1.95	0	0
Mammals	Carnivora	Herpestidae	Crossarchus obscurus	Common cusimanse	1.25	0	0	0	0	0	0	0	0	9	4.8	0	0	0	0	0	0	0	0	0	355	149	2	0	9	0	0		0	0	0	0	0	0	0	0	11.25	6	0	0	0	0	0	0	0
Mammals	Hyracoidea	Procaviidae	Dendrohyrax dorsalis	Western tree hyrax	3	0	0	0	0	0	0	0	0	1.5	0	0	1	1	0	0	0	0	0	0	3	0	0	0	9	3	0		0	0	0	0	0	0	0	0	4.5	0	0	3	3	0	0	0	0
Mammals	Rodentia	Sciuridae	Epixerus ebii	Western palm squirrel	0.58	0	0	0	0	0	0	0	0	0	0	0	0	0	0	0	0	0	0	0	0	0	0	2	0	0	0		0	0	0	0	0	0	0	0	0	0	0	0	0	0	0	0	0
Mammals	Carnivora	Felidae	Felis aurata	African golden cat	11.75	0	0	0	0	0	0	0	0	0	7.2	0	0	0	0	0	0	0	1	1	0	0	0	2	9	0	0		0	0	0	0	0	0	0	0	0	84.6	0	0	0	0	0	0	0
Mammals	Rodentia	Sciuridae	Funisciurus isabella	Lady Burton's rope squirrel	0.109	0	0	0	0	0	0	0	0	0	0	0	0	0	0	0	0	0	0	0	0	0	1	0	0	0	0		0	0	0	0	0	0	0	0	0	0	0	0	0	0	0	0	0
Mammals	Rodentia	Sciuridae	Funisciurus lemniscatus	Ribboned rope squirrel	0.14	0	0	0	0	0	0	0	0	0	0	0	0	0	0	0	0	0	0	0	0	0	0	0	11	0	0		0	0	0	0	0	0	0	0	0	0	0	0	0	0	0	0	0
Mammals	Rodentia	Sciuridae	Funisciurus pyrropus	Fire-footed rope squirrel	0.297	0	0	0	0	0	0	0	0	0	0	0	0	0	0	0	0	0	0	0	0	0	0	0	0	0	2		0	0	0	0	0	0	0	0	0	0	0	0	0	0	0	0	0
Mammals	Primates	Galagidae	Galago alleni	Allen's squirrel galago	0.32	0	0	0	0	0	0	0	0	0	0	0	0	0	0	0	0	0	0	0	0	0	0	0	2	0	0		0	0	0	0	0	0	0	0	0	0	0	0	0	0	0	0	0
Mammals	Carnivora	Viverridae	Genetta servalina	Servaline Genet	1.65	0	0	0	0	0	0	0	0	0	4.8	0	0	0	0	0	1	0	0	0	0	0	7	0	25	32	0		0	0	0	0	0	0	0	0	0	7.92	0	0	0	0	0	1.65	0
Mammals	Primates	Pongidae	Gorilla gorilla	Gorilla	78.1	0	0	0	0	0	0	0	0	0	0	0	0	0	0	0	0	0	0	0	0	0	1	1	1	0	0		0	0	0	0	0	0	0	0	0	0	0	0	0	0	0	0	0
Mammals	Rodentia	Sciuridae	Heliosciurus rufobrachium	Red-legged sun squirrel	0.325	0	0	0	0	0	0	0	0	4.5	0	0	0	0	0	0	0	0	0	0	0	0	9	0	2	0	0		0	0	0	0	0	0	0	0	1.4625	0	0	0	0	0	0	0	0
Mammals	Carnivora	Herpestidae	Herpestes naso	Long-snouted mongoose	3.6	0	0	0	0	0	0	0	10.2857	15	33.6	0	0	0	0	0	0	0	0	0	0	0	0	0	0	3	0		0	0	0	0	0	0	0	37.0286	54	120.96	0	0	0	0	0	0	0
Mammals	Carnivora	Herpestidae	Herpestes sanguinea	Slender mongoose	0.51	0	0	0	0	0	0	0	0	0	0	0	0	0	0	0	0	0	0	0	0	0	0	0	4	0	0		0	0	0	0	0	0	0	0	0	0	0	0	0	0	0	0	0
Mammals	Artiodactyla	Bovidae	Hyemoshcus aquaticus	Water chevrotain	10.4	185	89	45	165	120	24	4	13.7143	22.5	19.2	0	0	0	0	0	1	0	0	0	110	165	176	12	19	10	0		1924	925.6	468	1716	1248	249.6	41.6	142.629	234	199.68	0	0	0	0	0	10.4	0
Mammals	Carnivora	Herpestidae	Ichneumia albicauda	White/tailed mongoose	4.32	0	0	0	0	0	0	0	0	0	0	0	0	0	0	0	0	0	0	0	0	0	4	0	0	0	0		0	0	0	0	0	0	0	0	0	0	0	0	0	0	0	0	0
Mammals	Primates	Cercopithecidae	Lophocebus albigena	Grey mangabey	4.1	0	0	0	0	0	0	5	12	34.5	2.4	1	6	0	0	0	0	0	0	1	0	0	49	3	0	3	0		0	0	0	0	0	0	20.5	49.2	141.45	9.84	4.1	24.6	0	0	0	0	0
Mammals	Proboscidea	Elephantidae	Loxodonta africana cyclotis	Forest elephant	1741.7	0	0	0	0	0	0	0	0	0	0	0	0	0	0	0	0	0	0	0	14	0	0	0	0	0	0		0	0	0	0	0	0	0	0	0	0	0	0	0	0	0	0	0
Mammals	Carnivora	Mustelidae	Lutra maculicolis	Spotted-necked otter	4	0	0	0	0	0	0	0	0	0	0	0	0	0	0	0	0	0	0	0	0	0	0	0	2	0	0		0	0	0	0	0	0	0	0	0	0	0	0	0	0	0	0	0
Mammals	Primates	Cercopithecidae	Mandrillus leucophaeus	Drill	15	485	249	121	435	328	53	0	0	0	0	0	0	0	0	0	0	0	0	0	61	15	0	0	0	0	0		7275	3735	1815	6525	4920	795	0	0	0	0	0	0	0	0	0	0	0
Mammals	Primates	Cercopithecidae	Mandrillus sphinx	Mandrill	10.2	0	0	0	0	0	0	0	0	0	0	0	0	0	0	0	0	0	0	0	0	0	37	6	64	81	0		0	0	0	0	0	0	0	0	0	0	0	0	0	0	0	0	0
Mammals	Pholidota	Manidae	Manis gigantea	Giant pangolin	32.5	0	0	0	0	0	0	0	0	0	2.4	0	0	0	0	0	0	0	0	0	0	0	2	0	2	12	0		0	0	0	0	0	0	0	0	0	78	0	0	0	0	0	0	0
Mammals	Pholidota	Manidae	Phataginus tricuspis	Pangolin/Scaly ant-eater	2.3	0	0	0	0	0	0	0	3.42857	3	9.6	6	4	6	0	4	1	2	0	0	0	0	0	9	167	387	1		0	0	0	0	0	0	0	7.88571	6.9	22.08	13.8	9.2	13.8	0	9.2	2.3	4.6
Mammals	Primates	Cercopithecidae	Miopithecus onguensis	Northern talapoin																										1			0	0	0	0	0	0	0	0	0	0	0	0	0	0	0	0	0
Mammals	Primates	Cercopithecidae	Miopithecus talapoin	Southern talapoin	1.5	0	0	0	0	0	0	0	0	0	0	0	0	0	0	0	0	0	0	0	0	0	5	0	10	0	0		0	0	0	0	0	0	0	0	0	0	0	0	0	0	0	0	0
Mammals	Rodentia	Sciuridae	Myosciurus pumilio	African pygmy squirrel	0.17	0	0	0	0	0	0	0	0	0	0	0	0	0	0	0	0	0	0	0	0	0	0	0	2	0	0		0	0	0	0	0	0	0	0	0	0	0	0	0	0	0	0	0
Mammals	Carnivora	Nandiniidae	Nandinia binotata	African palm civet	2.6	0	0	0	0	0	0	6	5.14286	15	14.4	0	1	0	2	0	0	1	0	0	365	86	7	3	0	27	2		0	0	0	0	0	0	15.6	13.3714	39	37.44	0	2.6	0	5.2	0	0	2.6
Mammals	Artiodactyla	Bovidae	Neotragus batesi	Bates' dwarf antelope	3.75	0	0	0	0	0	0	7	0	0	0	0	0	2	0	0	0	0	0	1	0	0	2	0	2	3	0		0	0	0	0	0	0	26.25	0	0	0	0	0	7.5	0	0	0	0
Mammals	Tubulidentata	Orycteropodidae	Orycteropus afer	Aardvark	61	0	0	0	0	0	0	0	0	0	0	0	0	0	0	0	0	0	0	0	0	0	0	0	1	0	0		0	0	0	0	0	0	0	0	0	0	0	0	0	0	0	0	0
Mammals	Primates	Pongidae	Pan troglodytes	Chimpanzee	38.7	0	0	0	0	0	0	2	0	0	2.4	0	0	0	0	0	0	0	0	0	10	0	1	1	2	1	0		0	0	0	0	0	0	77.4	0	0	92.88	0	0	0	0	0	0	0
Mammals	Carnivora	Felidae	Panthera pardus	Leopard	55	0	0	0	0	0	0	2	0	0	0	0	0	0	0	0	0	0	0	0	0	0	0	0	4	2	0		0	0	0	0	0	0	110	0	0	0	0	0	0	0	0	0	0
Mammals	Primates	Lorisidae	Perodicticus potto	Potto	4.8	0	0	0	0	0	0	0	0	0	0	0	0	1	0	0	0	0	0	0	0	0	2	0	3	0	0		0	0	0	0	0	0	0	0	0	0	0	0	4.8	0	0	0	0
Mammals	Artiodactyla	Bovidae	Philantomba monticola	Blue duiker	3.9	2109	1050	513	1883	1392	251	137	161.143	297	381.6	32	59	36	41	27	16	12	9	13	2178	923	726	95	323	2517	38		8225.1	4095	2000.7	7343.7	5428.8	978.9	534.3	628.457	1158.3	1488.24	124.8	230.1	140.4	159.9	105.3	62.4	46.8
Mammals	Carnivora	Viverridae	Poiana richardsoni	African linsang	0.5	0	0	0	0	0	0	0	0	0	0	0	0	0	0	0	0	0	0	0	0	0	0	0	21	0	0		0	0	0	0	0	0	0	0	0	0	0	0	0	0	0	0	0
Mammals	Artiodactyla	Suidae	Potamochoerus porcus	African bush pig	61.9	112	46	25	98	65	19	6	30.8571	49.5	0	1	0	1	1	0	0	1	0	0	36	228	3	6	20	15	2		6932.8	2847.4	1547.5	6066.2	4023.5	1176.1	371.4	1910.06	3064.05	0	61.9	0	61.9	61.9	0	0	61.9
Mammals	Rodentia	Sciuridae	Protoxerus stangeri	African giant squirrel	0.77	0	0	0	0	0	0	0	3.42857	0	2.4	0	0	1	0	0	0	0	0	0	220	4	9	1	4	0	1		0	0	0	0	0	0	0	2.64	0	1.848	0	0	0.77	0	0	0	0
Mammals	Artiodactyla	Bovidae	Syncerus caffer nanus	Forest buffalo	237.5	0	0	0	0	0	0	0	0	0	0	0	0	0	0	0	0	0	0	0	0	0	1	0	3	0	0		0	0	0	0	0	0	0	0	0	0	0	0	0	0	0	0	0
Mammals	Rodentia	Thryonomyidae	Thryonomys swinderianus	Cane rat	5.05	0	0	0	0	0	0	2	8.57143	16.5	0	0	0	0	0	0	0	0	0	0	204	273	5	3	5	15	0		0	0	0	0	0	0	10.1	43.2857	83.325	0	0	0	0	0	0	0	0
Mammals	Artiodactyla	Bovidae	Tragelaphus scriptus	Bush buck	48.5	0	0	0	0	0	0	0	0	0	0	0	0	0	0	0	0	0	0	0	0	8	0	0	19	1	0		0	0	0	0	0	0	0	0	0	0	0	0	0	0	0	0	0
Mammals	Artiodactyla	Bovidae	Tragelaphus spekei	Sitatunga	83.8	0	0	0	0	0	0	0	0	15	2.4	0	0	0	1	0	0	0	0	0	0	0	18	2	5	14	0		0	0	0	0	0	0	0	0	1257	201.12	0	0	0	83.8	0	0	0
Mammals	Pholidota	Manidae	Uromanis tetradactyla	Long-tailed pangolin	2.79	0	0	0	0	0	0	4	0	0	0	1	0	0	0	0	0	0	0	0	639	179	57	0	0	0	0		0	0	0	0	0	0	11.16	0	0	0	2.79	0	0	0	0	0	0
Reptiles	Squamata	Viperidae	Bitis gabonica	Gaboon viper	8	0	0	0	0	0	0	0	0	0	0	0	0	0	0	0	0	0	0	0	0	0	4	0	6	0	0
Reptiles	Sauria	Chamaeleonidae	Chamaleon cristatus	Crested chameleon	0.02	0	0	0	0	0	0	0	0	0	0	0	0	0	0	0	0	0	0	0	0	0	0	0	3	0	0
Reptiles	Crocodilia	Crocodilidae	Osteolaemus tetraspis	Dwarf crocodile	25	0	0	0	0	0	0	0	0	0	0	0	0	0	0	0	0	0	0	0	24	164	83	0	29	144	0
Reptiles	Squamata	Pythonidae	Python sebae	African rock python	30	0	0	0	0	0	0	0	0	0	0	0	0	0	0	0	0	0	0	0	13	16	0	0	4	0	0
Reptiles	Testudines	Trionychidae	Trionyx triunguis	African soft-shell turtle	30.5																									1
Reptiles	Squamata	Varanidae	Varanus niloticus	Nile monitor lizard	5.5	0	0	0	0	0	0	0	0	0	0	0	1	0	4	0	0	0	0	0	30	41	3	0	81	27	0
						8710	4219	2083	7756	5647	1107	476	1086.86	1594.5	1869.6	62	113	154	98	42	40	24	19	36	8544	4610	1941	232	1820	8253	119		84092.7	39454.9	19765.2	74651.6	53386.4	11429.4	4034.74	12979.3	22680	22353.7	319.81	547.18	800.27	634.78	285.41	249.65	207.84
																																	9.65473	9.35172	9.4888	9.62501	9.45393	10.3246	8.47635	11.942	14.2239	11.9564	5.15823	4.8423	5.19656	6.47735	6.79548	6.24125	8.66
			Harvest (numbers/inh./year)																																Harvest (kg/inh/year)
						1	2	3	4	5	6	7	8	9	10	11	12	13	14	15	16	17	18	19	20	21	22	23	24	25	26				1	2	3	4	5	6	7	8	9	10	11	12	13	14	15
Amphibians	Anura	Conrauidae	Conraua goliath	Goliath frog	3.25	0	0	0	0	0	0	0	0	0	0	0	0	0	0	0	0	0	0	0	0	0	0.0770042	0	0	0.0063895	0				0	0	0	0	0	0	0	0	0	0	0	0	0	0	0
Birds	Accipitriformes	Accipitridae	Accipiter melanoleucus	Black sparrowhawk	0.699	0	0	0	0	0	0	0	0	0	0	0	0	0	0	0	0	0	0	0	0	0	0.0154008	0	0	0	0				0	0	0	0	0	0	0	0	0	0	0	0	0	0	0
Birds	Galliformes	Numididae	Agelastes niger	Black guineafowl	0.7	0	0	0	0	0	0	0	0	0	0	0	0	0	0	0	0	0	0	0.167585	0	0	0.0154008	0	0	0.0266229	0.0009125				0	0	0	0	0	0	0	0	0	0	0	0	0	0	0
Birds	Cuculiformes	Cuculidae	Centropus leucogaster	Black-throated coucal	0.28	0	0	0	0	0	0	0	0	0	0	0	0	0	0	0	0	0	0	0	0	0	0.354219	0	0	0	0				0	0	0	0	0	0	0	0	0	0	0	0	0	0	0
Birds	Bucerotiformes	Bucerotidae	Ceratogymna atrata	Black-casqued hornbill	1.1948	0	0	0	0	0	0	0	0	0	0	0	0	0	0	0	0	0	0	0	0.000651216	0.00365332	0	0	0.00133333	0	0				0	0	0	0	0	0	0	0	0	0	0	0	0	0	0
Birds	Coraciiformes	Cerylidae	Ceryle rudis	Pied kingfisher	0.824	0	0	0	0	0	0	0	0	0	0	0	0	0	0	0	0	0	0	0	0.000108536	0	0	0	0	0	0				0	0	0	0	0	0	0	0	0	0	0	0	0	0	0
Birds	Galliformes	Phasianidae	Francolinus lathami	Latham's francolin	0.269	0	0	0	0	0	0	0	0	0	0	0	0	0.112135	0	0	0	0	0	0	0	0	0	0	0.000666667	0	0.000608333				0	0	0	0	0	0	0	0	0	0	0	0	0.0301644	0	0
Birds	Galliformes	Numididae	Guttera plumifera	Plumed guineafowl	1.132	0	0	0	0	0	0	0	0	0	0	0	0	0	0	0	0	0	0	0	0.00113963	0.00767198	0.231013	0	0	0.0175711	0				0	0	0	0	0	0	0	0	0	0	0	0	0	0	0
Birds	Accipitriformes	Accipitridae	Gypohierax angolensis	Palm-nut vulture	1.6	0	0	0	0	0	0	0	0	0	0	0	0	0	0	0	0	0	0	0	0.000217072	0	0	0	0.000666667	0	0				0	0	0	0	0	0	0	0	0	0	0	0	0	0	0
Birds	Accipitriformes	Accipitridae	Haliaeetus vocifer	African fish eagle	3.4	0	0	0	0	0	0	0	0	0	0	0	0	0	0	0	0	0	0	0	0	0	0	0	0.000666667	0	0				0	0	0	0	0	0	0	0	0	0	0	0	0	0	0
Birds	Gruiformes	Rallidae	Himantornis haematopus	Nkulengu rail	0.536	0	0	0	0	0	0	0	0	0	0	0	0	0	0	0	0	0	0	0	0	0	0.0308017	0	0	0.00212983	0				0	0	0	0	0	0	0	0	0	0	0	0	0	0	0
Birds	Passeriformes	Pycnonotidae	Ixonotus guttatus	Spotted greenbul	0.0352	0	0	0	0	0	0	0	0	0	0	0	0	0	0	0	0	0	0	0	0	0	0.0154008	0	0	0	0				0	0	0	0	0	0	0	0	0	0	0	0	0	0	0
Birds	Passeriformes	Oriolidae	Oriolus nigripennis	Black-winged oriole	0.567	0	0	0	0	0	0	0	0	0	0	0	0	0	0	0	0	0	0	0	0	0	0.215612	0	0	0	0				0	0	0	0	0	0	0	0	0	0	0	0	0	0	0
Birds	Piciformes	Picidae	Dendropicos fuscescens	Woodpeckers	0.26	0	0	0	0	0	0	0	0	0	0	0	0	0	0	0	0	0	0	0	0	0	0.200211	0	0	0	0				0	0	0	0	0	0	0	0	0	0	0	0	0	0	0
Birds	Gruiformes	Heliornithidae	Podica senegalensis	African finfoot	0.599	0	0	0	0	0	0	0	0	0	0	0	0	0	0	0	0	0	0	0	0	0	0.0154008	0	0	0	0				0	0	0	0	0	0	0	0	0	0	0	0	0	0	0
Birds	Psittaciformes	Psittacidae	Psittacus erithacus	African grey parrot	0.333	0	0	0	0	0	0	0	0	0	0	0	0	0	0	0	0	0	0	0	0	0	0	0	0.00133333	0.1214	0				0	0	0	0	0	0	0	0	0	0	0	0	0	0	0
Birds	Bucerotiformes	Bucerotidae	Tockus camurus	Red-billed dwarf-hornbill	0.104	0	0	0	0	0	0	0	0	0	0	0	0	0	0	0	0	0	0	0	0	0	0.0308017	0	0	0	0				0	0	0	0	0	0	0	0	0	0	0	0	0	0	0
Birds	Columbiformes	Columbidae	Turtur tympanistria	Tambourine dove	0.67	0	0	0	0	0	0	0	0	0	0	0	0	0	0	0	0	0	0	0	0	0	0.0308017	0	0	0	0				0	0	0	0	0	0	0	0	0	0	0	0	0	0	0
Mammals	Rodentia	Sciuridae	Anomalurus beecrofti	Beecroft's flying squirrel	0.79	0	0	0	0	0	0	0	0	0	0	0	0	0	0	0	0	0	0	0	0	0	0	0	0	0.000532458	0				0	0	0	0	0	0	0	0	0	0	0	0	0	0	0
Mammals	Carnivora	Mustelidae	Aonyx congica	Congo clawless otter	15.85	0	0	0	0	0	0	0	0	0.00407366	0	0	0	0	0	0	0	0	0	0	0	0	0	0	0	0	0				0	0	0	0	0	0	0	0	0.0645675	0	0	0	0	0	0
Mammals	Primates	Lorisidae	Arctocebus calabarensis	Calabar angwantibo	0.21	0	0	0	0	0	0	0	0	0	0	0	0	0	0	0	0	0	0	0	0.00124816	0.00383599	0	0	0	0	0				0	0	0	0	0	0	0	0	0	0	0	0	0	0	0
Mammals	Rodentia	Hystricidae	Atherurus africanus	Brush-tailed porcupine	2.88	6.34286	5.96667	4.41667	8.6	7.19	4.05714	0.314085	0.993197	0.154799	0.51392	0.139965	0.362859	0.280338	0.957834	8.38984	37.2449	15.2083	0.74187	0.502755	0.0636021	0.151065	3.46519	0.215385	0.21	1.24276	0.00334583				18.2674	17.184	12.72	24.768	20.7072	11.6846	0.904565	2.86041	0.445821	1.48009	0.403098	1.04503	0.807373	2.75856	24.1627
Mammals	Carnivora	Herpestidae	Atilax paludinosus	Marsh mongoose	3.6	0	0	0	0	0	0	0	0.0931122	0.00407366	0	0	0	0	0	0	7.44898	0	0	0	0.0119932	0.0182666	0.400422	0	0	0.00319475	0.000304167				0	0	0	0	0	0	0	0.335204	0.0146652	0	0	0	0	0	0
Mammals	Carnivora	Herpestidae	Bdeogale nigripes	Black-legged mongoose	2.75	0	0	0	0	0	0	0	0.155187	0.0488839	0.21024	0	0	0	0.0870758	0	0	0	0	0	0	0	0.0308017	0.0153846	0.002	0.00106492	0.000608333				0	0	0	0	0	0	0	0.426764	0.134431	0.57816	0	0	0	0.239458	0
Mammals	Artiodactyla	Bovidae	Cephalophus callipygus	Peter's duiker	14.8	0	0	0	0	0	0	0.0991848	7.35587	1.66205	3.72592	0.0349912	0.725718	0.280338	0.609531	8.38984	29.7959	10.1389	0.49458	0.502755	0	0	1.57089	0	0.0186667	0.00425966	0.01095				0	0	0	0	0	0	1.46793	108.867	24.5984	55.1436	0.517869	10.7406	4.149	9.02105	124.17
Mammals	Artiodactyla	Bovidae	Cephalophus dorsalis	Bay's duiker	17.9	12.5429	11.2556	8.45	16.913	13.77	8.8	0.317391	2.35884	0.704743	1.33152	0.0699824	0.725718	0.168203	0.435379	16.7797	14.898	15.2083	0.49458	0.33517	0.0149237	0.01644	2.40253	0.115385	0.0766667	0.107024	0.00212917				224.517	201.474	151.255	302.743	246.483	157.52	5.6813	42.2233	12.6149	23.8342	1.25268	12.9904	3.01083	7.79328	300.356
Mammals	Artiodactyla	Bovidae	Cephalophus leucogaster	White-bellied duiker	13.9	0	0	0	0	0	0	0	0.0310374	0.126283	0.4672	0	0	0	0	0	0	0	0	0	0	0	0	0.0153846	0	0.00106492	0.000304167				0	0	0	0	0	0	0	0.43142	1.75534	6.49408	0	0	0	0	0
Mammals	Artiodactyla	Bovidae	Cephalophus nigrifrons	Black-fronted duiker	13.9	0	0	0	0	0	0	0.0132246	0.12415	0.0814732	0.31536	0	0	0	0.0870758	0	7.44898	0	0	0.167585	0	0	0.0308017	0.0230769	0.00266667	0.000532458	0.000304167				0	0	0	0	0	0	0.183822	1.72568	1.13248	4.3835	0	0	0	1.21035	0
Mammals	Artiodactyla	Bovidae	Cephalophus ogilbyi	Ogilby's duiker	17	1.48	1.27778	0.983333	1.9913	1.59	1.11429	0	0	0	0	0	0	0	0	0	0	0	0	0	0.0497095	0.0772678	0.0924051	0	0.002	0	0				25.16	21.7222	16.7167	33.8522	27.03	18.9429	0	0	0	0	0	0	0	0	0
Mammals	Artiodactyla	Bovidae	Cephalophus sylvicultor	Yellow-backed duiker	56.7	0.285714	0.222222	0.183333	0.382609	0.29	0.257143	0	0.217262	0.0692522	0.09344	0	0.362859	0	0	4.19492	0	0	0.24729	0	0.000217072	0.000913331	0.0924051	0	0.00933333	0.00425966	0				16.2	12.6	10.395	21.6939	16.443	14.58	0	12.3188	3.9266	5.29805	0	20.5741	0	0	237.852
Mammals	Primates	Cercopithecidae	Cercocebus agilis	Agile mangabey	8	0	0	0	0	0	0	0	0	0	0	0	1.45144	0.784946	0.174152	0	14.898	0	0	0.167585	0	0	0	0	0	0	0				0	0	0	0	0	0	0	0	0	0	0	11.6115	6.27957	1.39321	0
Mammals	Primates	Cercopithecidae	Cercocebus galeritus chrysogaster	Golden-bellied mangabey	9.5	0	0	0	0	0	0	0	0	0	0	0	0	0	0	0	0	0	0	0	0	0	0.0770042	0	0	0	0.000304167				0	0	0	0	0	0	0	0	0	0	0	0	0	0	0
Mammals	Primates	Cercopithecidae	Cercocebus torquatus	Collared mangabey	8.13	0.154286	0.155556	0.116667	0.208696	0.18	0.0857143	0	0	0	0	0	0	0	0	0	0	0	0	0	0.000759752	0.000547999	0	0	0.000666667	0.000532458	0				1.25434	1.26467	0.9485	1.6967	1.4634	0.696857	0	0	0	0	0	0	0	0	0
Mammals	Primates	Cercopithecidae	Cercopithecus ascanius	Red-tailed monkey	3.7	0	0	0	0	0	0	0	0	0	0	0	0.362859	0.0560676	0	0	0	0	0	0	0	0	0	0	0	0	0				0	0	0	0	0	0	0	0	0	0	0	1.34258	0.20745	0	0
Mammals	Primates	Cercopithecidae	Cercopithecus cephus	Moustached guenon	2	0	0	0	0	0	0	0.0528986	1.33461	0.0896205	0	0.139965	0.362859	0.168203	0.174152	0	0	0	0	0.167585	0	0	0.138608	0.0692308	0.0186667	0.0713494	0				0	0	0	0	0	0	0.105797	2.66922	0.179241	0	0.279929	0.725718	0.336406	0.348303	0
Mammals	Primates	Cercopithecidae	Cercopithecus erythrotis	Red-eared monkey	3.44	0.462857	0.466667	0.333333	0.626087	0.55	0.257143	0	0	0	0	0	0	0	0	0	0	0	0	0	0.00537253	0.0184493	0	0	0	0.000532458	0				1.59223	1.60533	1.14667	2.15374	1.892	0.884571	0	0	0	0	0	0	0	0	0
Mammals	Primates	Cercopithecidae	Cercopithecus mona	Mona monkey	5	1.38857	1.38889	1	1.88696	1.64	0.742857	0	0	0	0	0	0	0	0	0	0	0	0	0	0.0284907	0.0447532	0	0	0	0	0				6.94286	6.94444	5	9.43478	8.2	3.71429	0	0	0	0	0	0	0	0	0
Mammals	Primates	Cercopithecidae	Cercopithecus neglectus	De Brazza's monkey	4.44	0	0	0	0	0	0	0	0	0	0	0	0	0	0	0	0	0	0	0.167585	0	0	0	0.0153846	0	0	0				0	0	0	0	0	0	0	0	0	0	0	0	0	0	0
Mammals	Primates	Cercopithecidae	Cercopithecus nictitans	Putty-nosed monkey	5.3	1.84571	1.84444	1.35	2.52174	2.18	1	0.082654	1.39668	0	0	0.244938	5.80575	2.69124	0.609531	4.19492	14.898	0	0.24729	0.67034	0.0143267	0.0482239	0.970253	0.107692	0.0186667	0.0724143	0				9.78229	9.77556	7.155	13.3652	11.554	5.3	0.438066	7.40242	0	0	1.29817	30.7705	14.2636	3.23051	22.2331
Mammals	Primates	Cercopithecidae	Cercopithecus pogonias	Crowned monkey	2.2	0.0914286	0.0888889	0.0666667	0.121739	0.11	0.0571429	0.0297554	0.372449	0	0	0	1.45144	0.841014	0.261227	0	0	0	0	0	0.00168231	0.000182666	0.0154008	0.0615385	0.00533333	0.0292852	0				0.201143	0.195556	0.146667	0.267826	0.242	0.125714	0.065462	0.819388	0	0	0	3.19316	1.85023	0.5747	0
Mammals	Testudines	Testudinidae	Kinixys erosa	Hinged tortoise	1.3	0	0	0	0	0	0	0	0	0	0	0.0349912	1.45144	0.22427	0.0870758	0	14.898	0	0	0.33517	0.00396156	0.00474932	0.55443	0	0.128	0.479745	0				0	0	0	0	0	0	0	0	0	0	0.0454885	1.88687	0.291551	0.113199	0
Mammals	Carnivora	Viverridae	Civettictis civetta	African civet	13.5	0	0	0	0	0	0	0.00330616	0.155187	0.00814732	0	0	0	0	0	0	0	0	0	0	0.00173658	0.00931598	0.0308017	0	0.0146667	0.000532458	0				0	0	0	0	0	0	0.0446332	2.09503	0.109989	0	0	0	0	0	0
Mammals	Primates	Cercopithecidae	Colobus guereza	Black & white colobus	13.1333	0	0	0	0	0	0	0.0231431	0.0310374	0.00407366	0	0	0	0	0	0	0	0	0	0	0	0	0	0.0153846	0	0	0				0	0	0	0	0	0	0.303946	0.407625	0.0535007	0	0	0	0	0	0
Mammals	Primates	Cercopithecidae	Colobus badius	Red colobus	7.75	3.54286	3.54444	2.56667	4.82609	4.19	1.94286	0	0	0	0	0	0	0	0	0	0	0	0	0	0	0	0	0	0	0	0				27.4571	27.4694	19.8917	37.4022	32.4725	15.0571	0	0	0	0	0	0	0	0	0
Mammals	Primates	Cercopithecidae	Colobus satanas	Black colobus	8.4	0	0	0	0	0	0	0	0	0	0	0	0.362859	0	0	0	14.898	0	0	0	0	0	0	0	0.0433333	0.221503	0				0	0	0	0	0	0	0	0	0	0	0	3.04802	0	0	0
Mammals	Musophagiiformes	Musophagidae	Corythaeola cristala	Great blue turaco	0.965	0	0	0	0	0	0	0	0	0	0	0	0.362859	0	0	0	14.898	0	0	0	0	0	0	0	0.0433333	0.221503	0				0	0	0	0	0	0	0	0	0	0	0	0.350159	0	0	0
Mammals	Rodentia	Cricetidae	Cricetomys emini	Giant pouched rat	1.95	0	0	0	0	0	0	0	0	0	0	0	0	0	0	0	0	0	0	0	0	0	0.0924051	0	0	0.00212983	0				0	0	0	0	0	0	0	0	0	0	0	0	0	0	0
Mammals	Carnivora	Herpestidae	Crossarchus obscurus	Common cusimanse	1.25	5.11429	4.73333	3.51667	6.92174	5.73	3.4	0.0595109	0.558673	0.0611049	0.07008	0.0699824	1.45144	0.336406	0.783682	4.19492	0	0	0	0.167585	0.0322352	0.0255733	0	0.00769231	0.076	0.22097	0.00243333				6.39286	5.91667	4.39583	8.65217	7.1625	4.25	0.0743886	0.698342	0.0763811	0.0876	0.087478	1.8143	0.420507	0.979603	5.24365
Mammals	Hyracoidea	Procaviidae	Dendrohyrax dorsalis	Western tree hyrax	3	0	0	0	0	0	0	0	0	0.024442	0.02336	0	0	0	0	0	0	0	0	0	0.0192651	0.0272173	0.0308017	0	0.006	0	0				0	0	0	0	0	0	0	0	0.0733259	0.07008	0	0	0	0	0
Mammals	Rodentia	Sciuridae	Epixerus ebii	Western palm squirrel	0.58	0	0	0	0	0	0	0	0	0.00407366	0	0	0.362859	0.0560676	0	0	0	0	0	0	0.000162804	0	0	0	0.006	0.00159737	0				0	0	0	0	0	0	0	0	0.00236272	0	0	0.210458	0.0325192	0	0
Mammals	Carnivora	Felidae	Felis aurata	African golden cat	11.75	0	0	0	0	0	0	0	0	0	0	0	0	0	0	0	0	0	0	0	0	0	0	0.0153846	0	0	0				0	0	0	0	0	0	0	0	0	0	0	0	0	0	0
Mammals	Rodentia	Sciuridae	Funisciurus isabella	Lady Burton's rope squirrel	0.109	0	0	0	0	0	0	0	0	0	0.03504	0	0	0	0	0	0	0	0.24729	0.167585	0	0	0	0.0153846	0.006	0	0				0	0	0	0	0	0	0	0	0	0.00381936	0	0	0	0	0
Mammals	Rodentia	Sciuridae	Funisciurus lemniscatus	Ribboned rope squirrel	0.14	0	0	0	0	0	0	0	0	0	0	0	0	0	0	0	0	0	0	0	0	0	0.0154008	0	0	0	0				0	0	0	0	0	0	0	0	0	0	0	0	0	0	0
Mammals	Rodentia	Sciuridae	Funisciurus pyrropus	Fire-footed rope squirrel	0.297	0	0	0	0	0	0	0	0	0	0	0	0	0	0	0	0	0	0	0	0	0	0	0	0.00733333	0	0				0	0	0	0	0	0	0	0	0	0	0	0	0	0	0
Mammals	Primates	Galagidae	Galago alleni	Allen's squirrel galago	0.32	0	0	0	0	0	0	0	0	0	0	0	0	0	0	0	0	0	0	0	0	0	0	0	0	0	0.000608333				0	0	0	0	0	0	0	0	0	0	0	0	0	0	0
Mammals	Carnivora	Viverridae	Genetta servalina	Servaline Genet	1.65	0	0	0	0	0	0	0	0	0	0	0	0	0	0	0	0	0	0	0	0	0	0	0	0.00133333	0	0				0	0	0	0	0	0	0	0	0	0	0	0	0	0	0
Mammals	Primates	Pongidae	Gorilla gorilla	Gorilla	78.1	0	0	0	0	0	0	0	0	0	0.02336	0	0	0	0	0	7.44898	0	0	0	0	0	0.107806	0	0.0166667	0.0170387	0				0	0	0	0	0	0	0	0	0	1.82442	0	0	0	0	0
Mammals	Rodentia	Sciuridae	Heliosciurus rufobrachium	Red-legged sun squirrel	0.325	0	0	0	0	0	0	0	0	0	0	0	0	0	0	0	0	0	0	0	0	0	0.0154008	0.00769231	0.000666667	0	0				0	0	0	0	0	0	0	0	0	0	0	0	0	0	0
Mammals	Carnivora	Herpestidae	Herpestes naso	Long-snouted mongoose	3.6	0	0	0	0	0	0	0	0	0.012221	0	0	0	0	0	0	0	0	0	0	0	0	0.138608	0	0.00133333	0	0				0	0	0	0	0	0	0	0	0.0439955	0	0	0	0	0	0
Mammals	Carnivora	Herpestidae	Herpestes sanguinea	Slender mongoose	0.51	0	0	0	0	0	0	0	0.186224	0.0407366	0.16352	0	0	0	0	0	0	0	0	0	0	0	0	0	0	0.00159737	0				0	0	0	0	0	0	0	0.0949745	0.0207757	0.0833952	0	0	0	0	0
Mammals	Artiodactyla	Bovidae	Hyemoshcus aquaticus	Water chevrotain	10.4	0	0	0	0	0	0	0	0	0	0	0	0	0	0	0	0	0	0	0	0	0	0	0	0.00266667	0	0				0	0	0	0	0	0	0	0	0	0	0	0	0	0	0
Mammals	Carnivora	Herpestidae	Ichneumia albicauda	White/tailed mongoose	4.32	1.05714	0.988889	0.75	1.43478	1.2	0.685714	0.0132246	0.248299	0.0611049	0.09344	0	0	0	0	0	7.44898	0	0	0	0.00596948	0.0301399	2.71055	0.0923077	0.0126667	0.00532458	0				4.56686	4.272	3.24	6.19826	5.184	2.96229	0.0571304	1.07265	0.263973	0.403661	0	0	0	0	0
Mammals	Primates	Cercopithecidae	Lophocebus albigena	Grey mangabey	4.1	0	0	0	0	0	0	0	0	0	0	0	0	0	0	0	0	0	0	0	0	0	0.0616034	0	0	0	0				0	0	0	0	0	0	0	0	0	0	0	0	0	0	0
Mammals	Proboscidea	Elephantidae	Loxodonta africana cyclotis	Forest elephant	1741.7	0	0	0	0	0	0	0.0165308	0.217262	0.0936942	0.01168	0.0349912	2.17715	0	0	0	0	0	0	0.167585	0	0	0.754641	0.0230769	0	0.00159737	0				0	0	0	0	0	0	28.7917	378.405	163.187	20.3431	60.9441	3791.95	0	0	0
Mammals	Carnivora	Mustelidae	Lutra maculicolis	Spotted-necked otter	4	0	0	0	0	0	0	0	0	0	0	0	0	0	0	0	0	0	0	0	0.000759752	0	0	0	0	0	0				0	0	0	0	0	0	0	0	0	0	0	0	0	0	0
Mammals	Primates	Cercopithecidae	Mandrillus leucophaeus	Drill	15	0	0	0	0	0	0	0	0	0	0	0	0	0	0	0	0	0	0	0	0	0	0	0	0.00133333	0	0				0	0	0	0	0	0	0	0	0	0	0	0	0	0	0
Mammals	Primates	Cercopithecidae	Mandrillus sphinx	Mandrill	10.2	2.77143	2.76667	2.01667	3.78261	3.28	1.51429	0	0	0	0	0	0	0	0	0	0	0	0	0	0.00331035	0.00273999	0	0	0	0	0				28.2686	28.22	20.57	38.5826	33.456	15.4457	0	0	0	0	0	0	0	0	0
Mammals	Pholidota	Manidae	Manis gigantea	Giant pangolin	32.5	0	0	0	0	0	0	0	0	0	0	0	0	0	0	0	0	0	0	0	0	0	0.569831	0.0461538	0.0426667	0.0431291	0				0	0	0	0	0	0	0	0	0	0	0	0	0	0	0
Mammals	Pholidota	Manidae	Phataginus tricuspis	Pangolin/Scaly ant-eater	2.3	0	0	0	0	0	0	0	0	0	0.01168	0	0	0	0	0	0	0	0	0	0	0	0.0308017	0	0.00133333	0.0063895	0				0	0	0	0	0	0	0	0	0	0.026864	0	0	0	0	0
Mammals	Primates	Cercopithecidae	Miopithecus onguensis	Northern talapoin		0	0	0	0	0	0	0	0.0620748	0.00814732	0.04672	0.209947	1.45144	0.336406	0	16.7797	7.44898	10.1389	0	0	0	0	0	0.0692308	0.111333	0.206061	0.000304167				0	0	0	0	0	0	0	0	0	0	0	0	0	0	0
Mammals	Primates	Cercopithecidae	Miopithecus talapoin	Southern talapoin	1.5	0	0	0	0	0	0	0	0	0	0	0	0	0	0	0	0	0	0	0	0	0	0	0	0	0.000532458	0				0	0	0	0	0	0	0	0	0	0	0	0	0	0	0
Mammals	Rodentia	Sciuridae	Myosciurus pumilio	African pygmy squirrel	0.17	0	0	0	0	0	0	0	0	0	0	0	0	0	0	0	0	0	0	0	0	0	0.0770042	0	0.00666667	0	0				0	0	0	0	0	0	0	0	0	0	0	0	0	0	0
Mammals	Carnivora	Nandiniidae	Nandinia binotata	African palm civet	2.6	0	0	0	0	0	0	0	0	0	0	0	0	0	0	0	0	0	0	0	0	0	0	0	0.00133333	0	0				0	0	0	0	0	0	0	0	0	0	0	0	0	0	0
Mammals	Artiodactyla	Bovidae	Neotragus batesi	Bates' dwarf antelope	3.75	0	0	0	0	0	0	0.019837	0.0931122	0.0407366	0.07008	0	0.362859	0	0.174152	0	0	5.06944	0	0	0.0198078	0.0157093	0.107806	0.0230769	0	0.0143764	0.000608333				0	0	0	0	0	0	0.0743886	0.349171	0.152762	0.2628	0	1.36072	0	0.653069	0
Mammals	Tubulidentata	Orycteropodidae	Orycteropus afer	Aardvark	61	0	0	0	0	0	0	0.0231431	0	0	0	0	0	0.112135	0	0	0	0	0	0.167585	0	0	0.0308017	0	0.00133333	0.00159737	0				0	0	0	0	0	0	1.41173	0	0	0	0	0	6.84025	0	0
Mammals	Primates	Pongidae	Pan troglodytes	Chimpanzee	38.7	0	0	0	0	0	0	0	0	0	0	0	0	0	0	0	0	0	0	0	0	0	0	0	0.000666667	0	0				0	0	0	0	0	0	0	0	0	0	0	0	0	0	0
Mammals	Carnivora	Felidae	Panthera pardus	Leopard	55	0	0	0	0	0	0	0.00661232	0	0	0.01168	0	0	0	0	0	0	0	0	0	0.00054268	0	0.0154008	0.00769231	0.00133333	0.000532458	0				0	0	0	0	0	0	0.363678	0	0	0.6424	0	0	0	0	0
Mammals	Primates	Lorisidae	Perodicticus potto	Potto	4.8	0	0	0	0	0	0	0.00661232	0	0	0	0	0	0	0	0	0	0	0	0	0	0	0	0	0.00266667	0.00106492	0				0	0	0	0	0	0	0.0317391	0	0	0	0	0	0	0	0
Mammals	Artiodactyla	Bovidae	Philantomba monticola	Blue duiker	3.9	0	0	0	0	0	0	0	0	0	0	0	0	0.0560676	0	0	0	0	0	0	0	0	0.0308017	0	0.002	0	0				0	0	0	0	0	0	0	0	0	0	0	0	0.218664	0	0
Mammals	Carnivora	Viverridae	Poiana richardsoni	African linsang	0.5	12.0514	11.6667	8.55	16.3739	13.92	7.17143	0.452944	2.91752	0.806585	1.85712	1.11972	21.4087	2.01843	3.57011	113.263	119.184	60.8333	2.22561	2.1786	0.118196	0.168601	11.181	0.730769	0.215333	1.3402	0.0115583				6.02571	5.83333	4.275	8.18696	6.96	3.58571	0.226472	1.45876	0.403292	0.92856	0.559859	10.7043	1.00922	1.78505	56.6314
Mammals	Artiodactyla	Suidae	Potamochoerus porcus	African bush pig	61.9	0	0	0	0	0	0	0	0	0	0	0	0	0	0	0	0	0	0	0	0	0	0	0	0.014	0	0				0	0	0	0	0	0	0	0	0	0	0	0	0	0	0
Mammals	Rodentia	Sciuridae	Protoxerus stangeri	African giant squirrel	0.77	0.64	0.511111	0.416667	0.852174	0.65	0.542857	0.019837	0.558673	0.134431	0	0.0349912	0	0.0560676	0.0870758	0	0	5.06944	0	0	0.00195365	0.0416479	0.0462025	0.0461538	0.0133333	0.00798687	0.000608333				0.4928	0.393556	0.320833	0.656174	0.5005	0.418	0.0152745	0.430179	0.103512	0	0.0269432	0	0.043172	0.0670484	0
Mammals	Artiodactyla	Bovidae	Syncerus caffer nanus	Forest buffalo	237.5	0	0	0	0	0	0	0	0.0620748	0	0.01168	0	0	0.0560676	0	0	0	0	0	0	0.011939	0.000730665	0.138608	0.00769231	0.00266667	0	0.000304167				0	0	0	0	0	0	0	14.7428	0	2.774	0	0	13.3161	0	0
Mammals	Rodentia	Thryonomyidae	Thryonomys swinderianus	Cane rat	5.05	0	0	0	0	0	0	0	0	0	0	0	0	0	0	0	0	0	0	0	0	0	0.0154008	0	0.002	0	0				0	0	0	0	0	0	0	0	0	0	0	0	0	0	0
Mammals	Artiodactyla	Bovidae	Tragelaphus scriptus	Bush buck	48.5	0	0	0	0	0	0	0.00661232	0.155187	0.0448103	0	0	0	0	0	0	0	0	0	0	0.0110707	0.0498679	0.0770042	0.0230769	0.00333333	0.00798687	0				0	0	0	0	0	0	0.320697	7.52657	2.1733	0	0	0	0	0	0
Mammals	Artiodactyla	Bovidae	Tragelaphus spekei	Sitatunga	83.8	0	0	0	0	0	0	0	0	0	0	0	0	0	0	0	0	0	0	0	0	0.00146133	0	0	0.0126667	0.000532458	0				0	0	0	0	0	0	0	0	0	0	0	0	0	0	0
Mammals	Pholidota	Manidae	Uromanis tetradactyla	Long-tailed pangolin	2.79	0	0	0	0	0	0	0	0	0.0407366	0.01168	0	0	0	0.0870758	0	0	0	0	0	0	0	0.277215	0.0153846	0.00333333	0.00745441	0				0	0	0	0	0	0	0	0	0.113655	0.0325872	0	0	0	0.242941	0
Reptiles	Squamata	Viperidae	Bitis gabonica	Gaboon viper	8	0	0	0	0	0	0	0.0132246	0	0	0	0.0349912	0	0	0	0	0	0	0	0	0.0346772	0.0326973	0.877848	0	0	0	0				0	0	0	0	0	0	0.105797	0	0	0	0.279929	0	0	0	0
Reptiles	Sauria	Chamaeleonidae	Chamaleon cristatus	Crested chameleon	0.02	0	0	0	0	0	0	0	0	0	0	0	0	0	0	0	0	0	0	0	0	0	0.0616034	0	0.004	0	0				0	0	0	0	0	0	0	0	0	0	0	0	0	0	0
Reptiles	Crocodilia	Crocodilidae	Osteolaemus tetraspis	Dwarf crocodile	25	0	0	0	0	0	0	0	0	0	0	0	0	0	0	0	0	0	0	0	0	0	0	0	0.002	0	0				0	0	0	0	0	0	0	0	0	0	0	0	0	0	0
Reptiles	Squamata	Pythonidae	Python sebae	African rock python	30	0	0	0	0	0	0	0	0	0	0	0	0	0	0	0	0	0	0	0	0.00130243	0.0299573	1.27827	0	0.0193333	0.076674	0				0	0	0	0	0	0	0	0	0	0	0	0	0	0	0
Reptiles	Testudines	Trionychidae	Trionyx triunguis	African soft-shell turtle	30.5	0	0	0	0	0	0	0	0	0	0	0	0	0	0	0	0	0	0	0	0.000705484	0.00292266	0	0	0.00266667	0	0				0	0	0	0	0	0	0	0	0	0	0	0	0	0	0
Reptiles	Squamata	Varanidae	Varanus niloticus	Nile monitor lizard	5.5	0	0	0	0	0	0	0	0	0	0	0	0	0	0	0	0	0	0	0	0	0	0	0	0	0.000532458	0				0	0	0	0	0	0	0	0	0	0	0	0	0	0	0
						49.7714	46.8778	34.7167	67.4435	56.47	31.6286	1.57373	19.6777	4.3303	9.09872	2.16945	41.0031	8.63441	8.18513	176.187	312.857	121.667	4.69851	6.03306	0.462038	0.834602	29.8468	1.78462	1.20267	4.6015	0.0361958				377.121	344.871	258.177	509.654	419.75	255.168	40.6685	587.361	211.644	124.695	65.6956	3904.32	53.1065	30.4104	770.649
						Extraction (numbers/hunter/year)																													Extraction (kg/hunter/year)
						1	2	3	4	5	6	7	8	9	10	11	12	13	14	15	16	17	18	19	20	21	22	23	24	25	26	Mean	SD		1	2	3	4	5	6	7	8	9	10	11	12	13	14	15
Amphibians	Anura	Conrauidae	Conraua goliath	Goliath frog	3.25	0	0	0	0	0	0	0	0	0	0	0	0	0	0	0	0	0	0	0	0	0	0.330018	0	0	0.239606	0	0.0219086	0.0784457		0	0	0	0	0	0	0	0	0	0	0	0	0.77872	0	0
Birds	Accipitriformes	Accipitridae	Accipiter melanoleucus	Black sparrowhawk	0.699	0	0	0	0	0	0	0	0	0	0	0	0	0	0	0	0	0	0	0	0	0	0.0660036	0	0	0	0	0.0025386	0.0129444		0	0	0	0	0	0	0	0	0	0	0	0	0	0	0
Birds	Galliformes	Numididae	Agelastes niger	Black guineafowl	0.7	0	0	0	0	0	0	0	0	0	0	0	0	0	0	0	0	0	0	4.50617	0	0	0.0660036	0	0	0.998359	0.134191	0.219413	0.896058		0	0	0	0	0	0	0	0	0	0	0	0	0.698851	0	0
Birds	Cuculiformes	Cuculidae	Centropus leucogaster	Black-throated coucal	0.28	0	0	0	0	0	0	0	0	0	0	0	0	0	0	0	0	0	0	0	0	0	1.51808	0	0	0	0	0.0583878	0.297721		0	0	0	0	0	0	0	0	0	0	0	0	0	0	0
Birds	Bucerotiformes	Bucerotidae	Ceratogymna atrata	Black-casqued hornbill	1.1948	0	0	0	0	0	0	0	0	0	0	0	0	0	0	0	0	0	0	0	0.0933504	0.143137	0	0	0.047619	0	0	0.0109272	0.0336842		0	0	0	0	0	0	0	0	0	0	0	0.0568952	0	0	0
Birds	Coraciiformes	Cerylidae	Ceryle rudis	Pied kingfisher	0.824	0	0	0	0	0	0	0	0	0	0	0	0	0	0	0	0	0	0	0	0.0155584	0	0	0	0	0	0	0.0005984	0.00305125		0	0	0	0	0	0	0	0	0	0	0	0	0	0	0
Birds	Galliformes	Phasianidae	Francolinus lathami	Latham's francolin	0.269	0	0	0	0	0	0	0	0	0	0	0	0	5.8871	0	0	0	0	0	0	0	0	0	0	0.0238095	0	0.0894608	0.230783	1.15381		0	0	0	0	0	0	0	0	0	0	0	0.00640476	0	0	0
Birds	Galliformes	Numididae	Guttera plumifera	Plumed guineafowl	1.132	0	0	0	0	0	0	0	0	0	0	0	0	0	0	0	0	0	0	0	0.163363	0.300588	0.990054	0	0	0.658917	0	0.0812663	0.233213		0	0	0	0	0	0	0	0	0	0	0	0	0.745894	0	0
Birds	Accipitriformes	Accipitridae	Gypohierax angolensis	Palm-nut vulture	1.6	0	0	0	0	0	0	0	0	0	0	0	0	0	0	0	0	0	0	0	0.0311168	0	0	0	0.0238095	0	0	0.00211255	0.00753423		0	0	0	0	0	0	0	0	0	0	0	0.0380952	0	0	0
Birds	Accipitriformes	Accipitridae	Haliaeetus vocifer	African fish eagle	3.4	0	0	0	0	0	0	0	0	0	0	0	0	0	0	0	0	0	0	0	0	0	0	0	0.0238095	0	0	0.000915751	0.00466943		0	0	0	0	0	0	0	0	0	0	0	0.0809524	0	0	0
Birds	Gruiformes	Rallidae	Himantornis haematopus	Nkulengu rail	0.536	0	0	0	0	0	0	0	0	0	0	0	0	0	0	0	0	0	0	0	0	0	0.132007	0	0	0.0798687	0	0.00814907	0.0297176		0	0	0	0	0	0	0	0	0	0	0	0	0.0428096	0	0
Birds	Passeriformes	Pycnonotidae	Ixonotus guttatus	Spotted greenbul	0.0352	0	0	0	0	0	0	0	0	0	0	0	0	0	0	0	0	0	0	0	0	0	0.0660036	0	0	0	0	0.0025386	0.0129444		0	0	0	0	0	0	0	0	0	0	0	0	0	0	0
Birds	Passeriformes	Oriolidae	Oriolus nigripennis	Black-winged oriole	0.567	0	0	0	0	0	0	0	0	0	0	0	0	0	0	0	0	0	0	0	0	0	0.924051	0	0	0	0	0.0355404	0.181221		0	0	0	0	0	0	0	0	0	0	0	0	0	0	0
Birds	Piciformes	Picidae	Dendropicos fuscescens	Woodpeckers	0.26	0	0	0	0	0	0	0	0	0	0	0	0	0	0	0	0	0	0	0	0	0	0.858047	0	0	0	0	0.0330018	0.168277		0	0	0	0	0	0	0	0	0	0	0	0	0	0	0
Birds	Gruiformes	Heliornithidae	Podica senegalensis	African finfoot	0.599	0	0	0	0	0	0	0	0	0	0	0	0	0	0	0	0	0	0	0	0	0	0.0660036	0	0	0	0	0.0025386	0.0129444		0	0	0	0	0	0	0	0	0	0	0	0	0	0	0
Birds	Psittaciformes	Psittacidae	Psittacus erithacus	African grey parrot	0.333	0	0	0	0	0	0	0	0	0	0	0	0	0	0	0	0	0	0	0	0	0	0	0	0.047619	4.55252	0	0.176928	0.892497		0	0	0	0	0	0	0	0	0	0	0	0.0158571	1.51599	0	0
Birds	Bucerotiformes	Bucerotidae	Tockus camurus	Red-billed dwarf-hornbill	0.104	0	0	0	0	0	0	0	0	0	0	0	0	0	0	0	0	0	0	0	0	0	0.132007	0	0	0	0	0.0050772	0.0258887		0	0	0	0	0	0	0	0	0	0	0	0	0	0	0
Birds	Columbiformes	Columbidae	Turtur tympanistria	Tambourine dove	0.67	0	0	0	0	0	0	0	0	0	0	0	0	0	0	0	0	0	0	0	0	0	0.132007	0	0	0	0	0.0050772	0.0258887		0	0	0	0	0	0	0	0	0	0	0	0	0	0	0
Mammals	Rodentia	Sciuridae	Anomalurus beecrofti	Beecroft's flying squirrel	0.79	0	0	0	0	0	0	0	0	0	0	0	0	0	0	0	0	0	0	0	0	0	0	0	0	0.0199672	0	0.000767968	0.00391589		0	0	0	0	0	0	0	0	0	0	0	0	0.0157741	0	0
Mammals	Carnivora	Mustelidae	Aonyx congica	Congo clawless otter	15.85	0	0	0	0	0	0	0	0	0.152083	0	0	0	0	0	0	0	0	0	0	0	0	0	0	0	0	0	0.00584936	0.029826		0	0	0	0	0	0	0	0	2.41052	0	0	0	0	0	0
Mammals	Primates	Lorisidae	Arctocebus calabarensis	Calabar angwantibo	0.21	0	0	0	0	0	0	0	0	0	0	0	0	0	0	0	0	0	0	0	0.178922	0.150294	0	0	0	0	0	0.0126621	0.0449144		0	0	0	0	0	0	0	0	0	0	0	0	0	0	0
Mammals	Rodentia	Hystricidae	Atherurus africanus	Brush-tailed porcupine	2.88	17.619	23.8667	23.2456	17.9167	19.9722	12.6786	8.25595	6.8105	5.77917	23.36	23.794	3.17502	14.7177	14.4935	8.38984	37.2449	13.5185	7.60417	13.5185	9.11722	5.91873	14.8508	0.368421	7.5	46.6034	0.492034	14.6466	10.7109		50.7429	68.736	66.9474	51.6	57.52	36.5143	23.7771	19.6142	16.644	67.2768	1.06105	21.6	134.218	68.5267	9.14405
Mammals	Carnivora	Herpestidae	Atilax paludinosus	Marsh mongoose	3.6	0	0	0	0	0	0	0	0.638484	0.152083	0	0	0	0	0	0	7.44898	0	0	0	1.7192	0.715686	1.71609	0	0	0.119803	0.0447304	0.482887	1.50046		0	0	0	0	0	0	0	2.29854	0.5475	0	0	0	0.431291	0	0
Mammals	Carnivora	Herpestidae	Bdeogale nigripes	Black-legged mongoose	2.75	0	0	0	0	0	0	0	1.06414	1.825	9.55636	0	0	0	1.31759	0	0	0	0	0	0	0	0.132007	0.0263158	0.0714286	0.0399344	0.0894608	0.543163	1.89616		0	0	0	0	0	0	0	2.92638	5.01875	26.28	0.0723684	0.196429	0.109819	0	0
Mammals	Artiodactyla	Bovidae	Cephalophus callipygus	Peter's duiker	14.8	0	0	0	0	0	0	2.60714	50.4402	62.05	169.36	5.9485	6.35003	14.7177	9.22316	8.38984	29.7959	9.01235	5.06944	13.5185	0	0	6.73237	0	0.666667	0.159737	1.61029	15.2174	35.0639		0	0	0	0	0	0	38.5857	746.515	918.34	2506.53	0	9.86667	2.36411	88.0378	93.9805
Mammals	Artiodactyla	Bovidae	Cephalophus dorsalis	Bay's duiker	17.9	34.8413	45.0222	44.4737	35.2355	38.25	27.5	8.34286	16.1749	26.3104	60.5236	11.897	6.35003	8.83065	6.58797	16.7797	14.898	13.5185	5.06944	9.01235	2.13928	0.644118	10.2966	0.197368	2.7381	4.0134	0.313113	17.3062	16.505		623.659	805.898	796.079	630.716	684.675	492.25	149.337	289.531	470.956	1083.37	3.53289	49.0119	71.8399	212.956	113.666
Mammals	Artiodactyla	Bovidae	Cephalophus leucogaster	White-bellied duiker	13.9	0	0	0	0	0	0	0	0.212828	4.71458	21.2364	0	0	0	0	0	0	0	0	0	0	0	0	0.0263158	0	0.0399344	0.0447304	1.01057	4.22709		0	0	0	0	0	0	0	2.95831	65.5327	295.185	0.365789	0	0.555088	0	0
Mammals	Artiodactyla	Bovidae	Cephalophus nigrifrons	Black-fronted duiker	13.9	0	0	0	0	0	0	0.347619	0.851312	3.04167	14.3345	0	0	0	1.31759	0	7.44898	0	0	4.50617	0	0	0.132007	0.0394737	0.0952381	0.0199672	0.0447304	1.23767	3.18313		0	0	0	0	0	0	4.8319	11.8332	42.2792	199.25	0.548684	1.32381	0.277544	0	0
Mammals	Artiodactyla	Bovidae	Cephalophus ogilbyi	Ogilby's duiker	17	4.11111	5.11111	5.17544	4.14855	4.41667	3.48214	0	0	0	0	0	0	0	0	0	0	0	0	0	7.12575	3.02735	0.396022	0	0.0714286	0	0	1.4256	2.24424		69.8889	86.8889	87.9825	70.5254	75.0833	59.1964	0	0	0	0	0	1.21429	0	0	0
Mammals	Artiodactyla	Bovidae	Cephalophus sylvicultor	Yellow-backed duiker	56.7	0.793651	0.888889	0.964912	0.797101	0.805556	0.803571	0	1.4898	2.58542	4.24727	0	3.17502	0	0	4.19492	0	0	2.53472	0	0.0311168	0.0357843	0.396022	0	0.333333	0.159737	0	0.932185	1.31194		45	50.4	54.7105	45.1957	45.675	45.5625	0	84.4714	146.593	240.82	0	18.9	9.05711	0	180.023
Mammals	Primates	Cercopithecidae	Cercocebus agilis	Agile mangabey	8	0	0	0	0	0	0	0	0	0	0	0	12.7001	41.2097	2.63519	0	14.898	0	0	4.50617	0	0	0	0	0	0	0	2.92112	8.68763		0	0	0	0	0	0	0	0	0	0	0	0	0	0	101.601
Mammals	Primates	Cercopithecidae	Cercocebus galeritus chrysogaster	Golden-bellied mangabey	9.5	0	0	0	0	0	0	0	0	0	0	0	0	0	0	0	0	0	0	0	0	0	0.330018	0	0	0	0.0447304	0.0144134	0.064965		0	0	0	0	0	0	0	0	0	0	0	0	0	0	0
Mammals	Primates	Cercopithecidae	Cercocebus torquatus	Collared mangabey	8.13	0.428571	0.622222	0.614035	0.434783	0.5	0.267857	0	0	0	0	0	0	0	0	0	0	0	0	0	0.108909	0.0214706	0	0	0.0238095	0.0199672	0	0.116986	0.211293		3.48429	5.05867	4.99211	3.53478	4.065	2.17768	0	0	0	0	0	0.193571	0.162333	0	0
Mammals	Primates	Cercopithecidae	Cercopithecus ascanius	Red-tailed monkey	3.7	0	0	0	0	0	0	0	0	0	0	0	3.17502	2.94355	0	0	0	0	0	0	0	0	0	0	0	0	0	0.235329	0.831994		0	0	0	0	0	0	0	0	0	0	0	0	0	0	11.7476
Mammals	Primates	Cercopithecidae	Cercopithecus cephus	Moustached guenon	2	0	0	0	0	0	0	1.39048	9.1516	3.34583	0	23.794	3.17502	8.83065	2.63519	0	0	0	0	4.50617	0	0	0.594033	0.118421	0.666667	2.6756	0	2.34168	5.07443		0	0	0	0	0	0	2.78095	18.3032	6.69167	0	0.236842	1.33333	5.3512	47.588	6.35003
Mammals	Primates	Cercopithecidae	Cercopithecus erythrotis	Red-eared monkey	3.44	1.28571	1.86667	1.75439	1.30435	1.52778	0.803571	0	0	0	0	0	0	0	0	0	0	0	0	0	0.770141	0.722843	0	0	0	0.0199672	0	0.386747	0.636354		4.42286	6.42133	6.03509	4.48696	5.25556	2.76429	0	0	0	0	0	0	0.0686871	0	0
Mammals	Primates	Cercopithecidae	Cercopithecus mona	Mona monkey	5	3.85714	5.55556	5.26316	3.93116	4.55556	2.32143	0	0	0	0	0	0	0	0	0	0	0	0	0	4.08408	1.75343	0	0	0	0	0	1.20467	1.97039		19.2857	27.7778	26.3158	19.6558	22.7778	11.6071	0	0	0	0	0	0	0	0	0
Mammals	Primates	Cercopithecidae	Cercopithecus neglectus	De Brazza's monkey	4.44	0	0	0	0	0	0	0	0	0	0	0	0	0	0	0	0	0	0	4.50617	0	0	0	0.0263158	0	0	0	0.174326	0.883542		0	0	0	0	0	0	0	0	0	0	0.116842	0	0	0	0
Mammals	Primates	Cercopithecidae	Cercopithecus nictitans	Putty-nosed monkey	5.3	5.12698	7.37778	7.10526	5.25362	6.05556	3.125	2.17262	9.57726	0	0	41.6395	50.8003	141.29	9.22316	4.19492	14.898	0	2.53472	18.0247	2.05371	1.88941	4.15823	0.184211	0.666667	2.71554	0	13.0795	28.8583		27.173	39.1022	37.6579	27.8442	32.0944	16.5625	11.5149	50.7595	0	0	0.976316	3.53333	14.3923	220.689	269.241
Mammals	Primates	Cercopithecidae	Cercopithecus pogonias	Crowned monkey	2.2	0.253968	0.355556	0.350877	0.253623	0.305556	0.178571	0.782143	2.55394	0	0	0	12.7001	44.1532	3.95278	0	0	0	0	0	0.241155	0.00715686	0.0660036	0.105263	0.190476	1.09819	0	2.59802	8.85412		0.55873	0.782222	0.77193	0.557971	0.672222	0.392857	1.72071	5.61866	0	0	0.231579	0.419048	2.41603	0	27.9402
Mammals	Testudines	Testudinidae	Kinixys erosa	Hinged tortoise	1.3	0	0	0	0	0	0	0	0	0	0	5.9485	12.7001	11.7742	1.31759	0	14.898	0	0	9.01235	0.567882	0.186078	2.37613	0	4.57143	17.9904	0	3.12856	5.42692		0	0	0	0	0	0	0	0	0	0	0	5.94286	23.3876	7.73305	16.5101
Mammals	Carnivora	Viverridae	Civettictis civetta	African civet	13.5	0	0	0	0	0	0	0.0869048	1.06414	0.304167	0	0	0	0	0	0	0	0	0	0	0.248934	0.365	0.132007	0	0.52381	0.0199672	0	0.105574	0.239171		0	0	0	0	0	0	1.17321	14.3659	4.10625	0	0	7.07143	0.269557	0	0
Mammals	Primates	Cercopithecidae	Colobus guereza	Black & white colobus	13.1333	0	0	0	0	0	0	0.608333	0.212828	0.152083	0	0	0	0	0	0	0	0	0	0	0	0	0	0.0263158	0	0	0	0.0384446	0.126611		0	0	0	0	0	0	7.98944	2.79514	1.99736	0	0.345614	0	0	0	0
Mammals	Primates	Cercopithecidae	Colobus badius	Red colobus	7.75	9.84127	14.1778	13.5088	10.0543	11.6389	6.07143	0	0	0	0	0	0	0	0	0	0	0	0	0	0	0	0	0	0	0	0	2.51125	4.85715		76.2698	109.878	104.693	77.9212	90.2014	47.0536	0	0	0	0	0	0	0	0	0
Mammals	Primates	Cercopithecidae	Colobus satanas	Black colobus	8.4	0	0	0	0	0	0	0	0	0	0	0	3.17502	0	0	0	14.898	0	0	0	0	0	0	0	1.54762	8.30635	0	1.07411	3.30711		0	0	0	0	0	0	0	0	0	0	0	13	69.7733	0	26.6701
Mammals	Musophagiiformes	Musophagidae	Corythaeola cristala	Great blue turaco	0.965	0	0	0	0	0	0	0	0	0	0	0	0	0	0	0	0	0	0	0	0	0	0.396022	0	0	0.0798687	0	0.0183035	0.0786134		0	0	0	0	0	0	0	0	0	0	0	0	0.0770733	0	0
Mammals	Rodentia	Cricetidae	Cricetomys emini	Giant pouched rat	1.95	14.2063	18.9333	18.5088	14.4203	15.9167	10.625	1.56429	3.8309	2.28125	3.18545	11.897	12.7001	17.6613	11.8583	4.19492	0	0	0	4.50617	4.62084	1.00196	0	0.0131579	2.71429	8.28638	0.357843	7.04941	6.66111		27.7024	36.92	36.0921	28.1196	31.0375	20.7188	3.05036	7.47026	4.44844	6.21164	0.0256579	5.29286	16.1584	23.1992	24.7651
Mammals	Carnivora	Herpestidae	Crossarchus obscurus	Common cusimanse	1.25	0	0	0	0	0	0	0	0	0.9125	1.06182	0	0	0	0	0	0	0	0	0	2.76162	1.06637	0.132007	0	0.214286	0	0	0.236485	0.611002		0	0	0	0	0	0	0	0	1.14062	1.32727	0	0.267857	0	0	0
Mammals	Hyracoidea	Procaviidae	Dendrohyrax dorsalis	Western tree hyrax	3	0	0	0	0	0	0	0	0	0.152083	0	0	3.17502	2.94355	0	0	0	0	0	0	0.0233376	0	0	0	0.214286	0.0599015	0	0.252622	0.828472		0	0	0	0	0	0	0	0	0.45625	0	0	0.642857	0.179705	0	9.52505
Mammals	Rodentia	Sciuridae	Epixerus ebii	Western palm squirrel	0.58	0	0	0	0	0	0	0	0	0	0	0	0	0	0	0	0	0	0	0	0	0	0	0.0263158	0	0	0	0.00101215	0.00516095		0	0	0	0	0	0	0	0	0	0	0.0152632	0	0	0	0
Mammals	Carnivora	Felidae	Felis aurata	African golden cat	11.75	0	0	0	0	0	0	0	0	0	1.59273	0	0	0	0	0	0	0	2.53472	4.50617	0	0	0	0.0263158	0.214286	0	0	0.341316	1.02538		0	0	0	0	0	0	0	0	0	18.7145	0.309211	2.51786	0	0	0
Mammals	Rodentia	Sciuridae	Funisciurus isabella	Lady Burton's rope squirrel	0.109	0	0	0	0	0	0	0	0	0	0	0	0	0	0	0	0	0	0	0	0	0	0.0660036	0	0	0	0	0.0025386	0.0129444		0	0	0	0	0	0	0	0	0	0	0	0	0	0	0
Mammals	Rodentia	Sciuridae	Funisciurus lemniscatus	Ribboned rope squirrel	0.14	0	0	0	0	0	0	0	0	0	0	0	0	0	0	0	0	0	0	0	0	0	0	0	0.261905	0	0	0.0100733	0.0513637		0	0	0	0	0	0	0	0	0	0	0	0.0366667	0	0	0
Mammals	Rodentia	Sciuridae	Funisciurus pyrropus	Fire-footed rope squirrel	0.297	0	0	0	0	0	0	0	0	0	0	0	0	0	0	0	0	0	0	0	0	0	0	0	0	0	0.0894608	0.0034408	0.0175447		0	0	0	0	0	0	0	0	0	0	0	0	0	0	0
Mammals	Primates	Galagidae	Galago alleni	Allen's squirrel galago	0.32	0	0	0	0	0	0	0	0	0	0	0	0	0	0	0	0	0	0	0	0	0	0	0	0.047619	0	0	0.0018315	0.00933886		0	0	0	0	0	0	0	0	0	0	0	0.0152381	0	0	0
Mammals	Carnivora	Viverridae	Genetta servalina	Servaline Genet	1.65	0	0	0	0	0	0	0	0	0	1.06182	0	0	0	0	0	7.44898	0	0	0	0	0	0.462025	0	0.595238	0.63895	0	0.392577	1.46402		0	0	0	0	0	0	0	0	0	1.752	0	0.982143	1.05427	0	0
Mammals	Primates	Pongidae	Gorilla gorilla	Gorilla	78.1	0	0	0	0	0	0	0	0	0	0	0	0	0	0	0	0	0	0	0	0	0	0.0660036	0.0131579	0.0238095	0	0	0.00396042	0.0136948		0	0	0	0	0	0	0	0	0	0	1.02763	1.85952	0	0	0
Mammals	Rodentia	Sciuridae	Heliosciurus rufobrachium	Red-legged sun squirrel	0.325	0	0	0	0	0	0	0	0	0.45625	0	0	0	0	0	0	0	0	0	0	0	0	0.594033	0	0.047619	0	0	0.042227	0.143798		0	0	0	0	0	0	0	0	0.148281	0	0	0.0154762	0	0	0
Mammals	Carnivora	Herpestidae	Herpestes naso	Long-snouted mongoose	3.6	0	0	0	0	0	0	0	1.27697	1.52083	7.43273	0	0	0	0	0	0	0	0	0	0	0	0	0	0	0.0599015	0	0.395786	1.48485		0	0	0	0	0	0	0	4.59708	5.475	26.7578	0	0	0.215646	0	0
Mammals	Carnivora	Herpestidae	Herpestes sanguinea	Slender mongoose	0.51	0	0	0	0	0	0	0	0	0	0	0	0	0	0	0	0	0	0	0	0	0	0	0	0.0952381	0	0	0.003663	0.0186777		0	0	0	0	0	0	0	0	0	0	0	0.0485714	0	0	0
Mammals	Artiodactyla	Bovidae	Hyemoshcus aquaticus	Water chevrotain	10.4	2.93651	3.95556	3.94737	2.98913	3.33333	2.14286	0.347619	1.70262	2.28125	4.24727	0	0	0	0	0	7.44898	0	0	0	0.855712	1.18088	11.6166	0.157895	0.452381	0.199672	0	1.91522	2.74381		30.5397	41.1378	41.0526	31.087	34.6667	22.2857	3.61524	17.7073	23.725	44.1716	1.64211	4.70476	2.07659	0	0
Mammals	Carnivora	Herpestidae	Ichneumia albicauda	White/tailed mongoose	4.32	0	0	0	0	0	0	0	0	0	0	0	0	0	0	0	0	0	0	0	0	0	0.264014	0	0	0	0	0.0101544	0.0517775		0	0	0	0	0	0	0	0	0	0	0	0	0	0	0
Mammals	Primates	Cercopithecidae	Lophocebus albigena	Grey mangabey	4.1	0	0	0	0	0	0	0.434524	1.4898	3.49792	0.530909	5.9485	19.0501	0	0	0	0	0	0	4.50617	0	0	3.23418	0.0394737	0	0.0599015	0	1.49198	3.92994		0	0	0	0	0	0	1.78155	6.10816	14.3415	2.17673	0.161842	0	0.245596	24.3889	78.1054
Mammals	Proboscidea	Elephantidae	Loxodonta africana cyclotis	Forest elephant	1741.7	0	0	0	0	0	0	0	0	0	0	0	0	0	0	0	0	0	0	0	0.108909	0	0	0	0	0	0	0.0041888	0.0213588		0	0	0	0	0	0	0	0	0	0	0	0	0	0	0
Mammals	Carnivora	Mustelidae	Lutra maculicolis	Spotted-necked otter	4	0	0	0	0	0	0	0	0	0	0	0	0	0	0	0	0	0	0	0	0	0	0	0	0.047619	0	0	0.0018315	0.00933886		0	0	0	0	0	0	0	0	0	0	0	0.190476	0	0	0
Mammals	Primates	Cercopithecidae	Mandrillus leucophaeus	Drill	15	7.69841	11.0667	10.614	7.88043	9.11111	4.73214	0	0	0	0	0	0	0	0	0	0	0	0	0	0.474531	0.107353	0	0	0	0	0	1.98787	3.79154		115.476	166	159.211	118.207	136.667	70.9821	0	0	0	0	0	0	0	0	0
Mammals	Primates	Cercopithecidae	Mandrillus sphinx	Mandrill	10.2	0	0	0	0	0	0	0	0	0	0	0	0	0	0	0	0	0	0	0	0	0	2.44213	0.0789474	1.52381	1.61734	0	0.217778	0.622091		0	0	0	0	0	0	0	0	0	0	0.805263	15.5429	16.4969	0	0
Mammals	Pholidota	Manidae	Manis gigantea	Giant pangolin	32.5	0	0	0	0	0	0	0	0	0	0.530909	0	0	0	0	0	0	0	0	0	0	0	0.132007	0	0.047619	0.239606	0	0.0365439	0.113885		0	0	0	0	0	0	0	0	0	17.2545	0	1.54762	7.7872	0	0
Mammals	Pholidota	Manidae	Phataginus tricuspis	Pangolin/Scaly ant-eater	2.3	0	0	0	0	0	0	0	0.425656	0.304167	2.12364	35.691	12.7001	17.6613	0	16.7797	7.44898	9.01235	0	0	0	0	0	0.118421	3.97619	7.7273	0.0447304	4.38513	8.35628		0	0	0	0	0	0	0	0.979009	0.699583	4.88436	0.272368	9.14524	17.7728	82.0893	29.2102
Mammals	Primates	Cercopithecidae	Miopithecus onguensis	Northern talapoin		0	0	0	0	0	0	0	0	0	0	0	0	0	0	0	0	0	0	0	0	0	0	0	0	0.0199672	0	0.000767968	0.00391589		0	0	0	0	0	0	0	0	0	0	0	0	0	0	0
Mammals	Primates	Cercopithecidae	Miopithecus talapoin	Southern talapoin	1.5	0	0	0	0	0	0	0	0	0	0	0	0	0	0	0	0	0	0	0	0	0	0.330018	0	0.238095	0	0	0.0218505	0.0782784		0	0	0	0	0	0	0	0	0	0	0	0.357143	0	0	0
Mammals	Rodentia	Sciuridae	Myosciurus pumilio	African pygmy squirrel	0.17	0	0	0	0	0	0	0	0	0	0	0	0	0	0	0	0	0	0	0	0	0	0	0	0.047619	0	0	0.0018315	0.00933886		0	0	0	0	0	0	0	0	0	0	0	0.00809524	0	0	0
Mammals	Carnivora	Nandiniidae	Nandinia binotata	African palm civet	2.6	0	0	0	0	0	0	0.521429	0.638484	1.52083	3.18545	0	3.17502	0	2.63519	0	0	4.50617	0	0	2.83941	0.61549	0.462025	0.0394737	0	0.539114	0.0894608	0.798752	1.309		0	0	0	0	0	0	1.35571	1.66006	3.95417	8.28218	0.102632	0	1.4017	0	8.25505
Mammals	Artiodactyla	Bovidae	Neotragus batesi	Bates' dwarf antelope	3.75	0	0	0	0	0	0	0.608333	0	0	0	0	0	5.8871	0	0	0	0	0	4.50617	0	0	0.132007	0	0.047619	0.0599015	0	0.432351	1.42122		0	0	0	0	0	0	2.28125	0	0	0	0	0.178571	0.224631	0	0
Mammals	Tubulidentata	Orycteropodidae	Orycteropus afer	Aardvark	61	0	0	0	0	0	0	0	0	0	0	0	0	0	0	0	0	0	0	0	0	0	0	0	0.0238095	0	0	0.000915751	0.00466943		0	0	0	0	0	0	0	0	0	0	0	1.45238	0	0	0
Mammals	Primates	Pongidae	Pan troglodytes	Chimpanzee	38.7	0	0	0	0	0	0	0.17381	0	0	0.530909	0	0	0	0	0	0	0	0	0	0.077792	0	0.0660036	0.0131579	0.047619	0.0199672	0	0.0357407	0.108094		0	0	0	0	0	0	6.72643	0	0	20.5462	0.509211	1.84286	0.77273	0	0
Mammals	Carnivora	Felidae	Panthera pardus	Leopard	55	0	0	0	0	0	0	0.17381	0	0	0	0	0	0	0	0	0	0	0	0	0	0	0	0	0.0952381	0.0399344	0	0.0118839	0.0385761		0	0	0	0	0	0	9.55952	0	0	0	0	5.2381	2.19639	0	0
Mammals	Primates	Lorisidae	Perodicticus potto	Potto	4.8	0	0	0	0	0	0	0	0	0	0	0	0	2.94355	0	0	0	0	0	0	0	0	0.132007	0	0.0714286	0	0	0.121038	0.576406		0	0	0	0	0	0	0	0	0	0	0	0.342857	0	0	0
Mammals	Artiodactyla	Bovidae	Philantomba monticola	Blue duiker	3.9	33.4762	46.6667	45	34.1123	38.6667	22.4107	11.906	20.0058	30.1125	84.4145	190.352	187.326	105.968	54.0214	113.263	119.184	54.0741	22.8125	58.5802	16.9431	6.60578	47.9186	1.25	7.69048	50.2574	1.69975	54.0276	51.2888		130.557	182	175.5	133.038	150.8	87.4018	46.4332	78.0227	117.439	329.217	4.875	29.9929	196.004	742.373	730.572
Mammals	Carnivora	Viverridae	Poiana richardsoni	African linsang	0.5	0	0	0	0	0	0	0	0	0	0	0	0	0	0	0	0	0	0	0	0	0	0	0	0.5	0	0	0.0192308	0.0980581		0	0	0	0	0	0	0	0	0	0	0	0.25	0	0	0
Mammals	Artiodactyla	Suidae	Potamochoerus porcus	African bush pig	61.9	1.77778	2.04444	2.19298	1.77536	1.80556	1.69643	0.521429	3.8309	5.01875	0	5.9485	0	2.94355	1.31759	0	0	4.50617	0	0	0.280051	1.63176	0.198011	0.0789474	0.47619	0.299508	0.0894608	1.47821	1.72005		110.044	126.551	135.746	109.895	111.764	105.009	32.2764	237.133	310.661	0	4.88684	29.4762	18.5395	368.212	0
Mammals	Rodentia	Sciuridae	Protoxerus stangeri	African giant squirrel	0.77	0	0	0	0	0	0	0	0.425656	0	0.530909	0	0	2.94355	0	0	0	0	0	0	1.71142	0.0286275	0.594033	0.0131579	0.0952381	0	0.0447304	0.245666	0.658856		0	0	0	0	0	0	0	0.327755	0	0.4088	0.0101316	0.0733333	0	0	0
Mammals	Artiodactyla	Bovidae	Syncerus caffer nanus	Forest buffalo	237.5	0	0	0	0	0	0	0	0	0	0	0	0	0	0	0	0	0	0	0	0	0	0.0660036	0	0.0714286	0	0	0.00528585	0.0186891		0	0	0	0	0	0	0	0	0	0	0	16.9643	0	0	0
Mammals	Rodentia	Thryonomyidae	Thryonomys swinderianus	Cane rat	5.05	0	0	0	0	0	0	0.17381	1.06414	1.67292	0	0	0	0	0	0	0	0	0	0	1.58696	1.95382	0.330018	0.0394737	0.119048	0.299508	0	0.27845	0.582943		0	0	0	0	0	0	0.877738	5.37391	8.44823	0	0.199342	0.60119	1.51251	0	0
Mammals	Artiodactyla	Bovidae	Tragelaphus scriptus	Bush buck	48.5	0	0	0	0	0	0	0	0	0	0	0	0	0	0	0	0	0	0	0	0	0.0572549	0	0	0.452381	0.0199672	0	0.0203693	0.0888904		0	0	0	0	0	0	0	0	0	0	0	21.9405	0.968408	0	0
Mammals	Artiodactyla	Bovidae	Tragelaphus spekei	Sitatunga	83.8	0	0	0	0	0	0	0	0	1.52083	0.530909	0	0	0	1.31759	0	0	0	0	0	0	0	1.18807	0.0263158	0.119048	0.27954	0	0.191627	0.441842		0	0	0	0	0	0	0	0	127.446	44.4902	2.20526	9.97619	23.4255	0	0
Mammals	Pholidota	Manidae	Uromanis tetradactyla	Long-tailed pangolin	2.79	0	0	0	0	0	0	0.347619	0	0	0	5.9485	0	0	0	0	0	0	0	0	4.97091	1.28108	3.76221	0	0	0	0	0.62732	1.62209		0	0	0	0	0	0	0.969857	0	0	0	0	0	0	16.5963	0
Reptiles	Squamata	Viperidae	Bitis gabonica	Gaboon viper	8	0	0	0	0	0	0	0	0	0	0	0	0	0	0	0	0	0	0	0	0	0	0.264014	0	0.142857	0	0	0.0156489	0.0578774		0	0	0	0	0	0	0	0	0	0	0	1.14286	0	0	0
Reptiles	Sauria	Chamaeleonidae	Trioceros cristatus	Crested chameleon	0.02	0	0	0	0	0	0	0	0	0	0	0	0	0	0	0	0	0	0	0	0	0	0	0	0.0714286	0	0	0.00274725	0.0140083		0	0	0	0	0	0	0	0	0	0	0	0.00142857	0	0	0
Reptiles	Crocodilia	Crocodilidae	Osteolaemus tetraspis	Dwarf crocodile	25	0	0	0	0	0	0	0	0	0	0	0	0	0	0	0	0	0	0	0	0.186701	1.17373	5.4783	0	0.690476	2.87527	0	0.400172	1.20008		0	0	0	0	0	0	0	0	0	0	0	17.2619	71.8818	0	0
Reptiles	Squamata	Pythonidae	Python sebae	African rock python	30	0	0	0	0	0	0	0	0	0	0	0	0	0	0	0	0	0	0	0	0.10113	0.11451	0	0	0.0952381	0	0	0.0119568	0.0338779		0	0	0	0	0	0	0	0	0	0	0	2.85714	0	0	0
Reptiles	Testudines	Trionychidae	Trionyx triunguis	African soft-shell turtle	30.5	0	0	0	0	0	0	0	0	0	0	0	0	0	0	0	0	0	0	0	0	0	0	0	0	0.0199672	0	0.000767968	0.00391589		0	0	0	0	0	0	0	0	0	0	0	0	0.608999	0	0
Reptiles	Squamata	Varanidae	Varanus niloticus	Nile monitor lizard	5.5	0	0	0	0	0	0	0	0	0	0	0	3.17502	0	5.27038	0	0	0	0	0	0.233376	0.293431	0.198011	0	1.92857	0.539114	0	0.447611	1.21389		0	0	0	0	0	0	0	0	0	0	0	10.6071	2.96513	0	17.4626
						138.254	187.511	182.719	140.507	156.861	98.8393	41.3667	134.933	161.665	413.578	368.807	358.777	453.306	129.124	176.187	297.959	108.148	48.1597	162.222	66.4655	32.9931	128.113	3.05263	43.3333	164.789	5.32292				1334.8	1753.55	1733.79	1352.38	1482.95	1020.48	350.638	1611.37	2299.5	4944.91	24.5357	327.18	721.037	1902.39	1754.77
KEY:
SG=shotgun
CB=crossbow
CS=cable snare
V=vine snare
T=trap
N=net
S=spear
B=bow
O=other
M=machete
H = hand
- =missing data
	Species not present in region.
[truncated: 11 more columns]
